# Supplementary material for: Evaluation of Phenotypic and Genotypic Susceptibility Testing Methods for Newer β-lactam/β-lactamase Inhibitor Combinations in Multidrug Resistant Pseudomonas aeruginosa
Source: J Infect Dis. 2025 Nov 17;233(2):e541–9. doi: 10.1093/infdis/jiaf585 (PMC13016719; doi:10.1093/infdis/jiaf585)
Supplement: jiaf585_Supplementary_Data [file jiaf585_supplementary_data.xlsx]

## Sheet: Table S1. Breakpoints
Table S1. Current CLSI M100-Ed35 MIC breakpoints (µg/mL) for novel antipseudomonal BL/BLI combinations.
Antibiotic	Susceptible	Intermediate	Resistant
Ceftazidime-avibactam (CZA)	≤8/4	n/a	≥16/4
Ceftolozane-tazobactam (CT)	≤4/4	8/4	≥16/4
Imipenem-relebactam (IMR)	≤2/4	4/4	≥8/4

## Sheet: Table S2.  2023 isolates 
2023			CZA						CT						IPM		IMR
Isolate	MLST	Patient	BMD MIC	BMD SIR	Sensititre MIC	Sensititre SIR	Phoenix MIC	Phoenix SIR	BMD MIC	BMD SIR	Sensititre MIC	Sensititre SIR	Phoenix MIC	Phoenix SIR	BMD MIC	BMD SIR	BMD MIC	BMD SIR	Sensititre MIC	Sensititre SIR
C001	319	5	<=4	S	<=4	S	2	S	<=1	S	<=1	S	<=1	S	<=1	S	<=1	S	<=1	S
C002	209	39	>=32	R	>16	R	>8	R	8	I	8	I	2	S	>8	R	4	I	8	R
C003	282	4	16	R	16	R	>8	R	2	S	2	S	2	S	8	R	4	I	4	I
C004	274	66	8	S	8	S	8	S	8	I	8	I	4	S	>8	R	2	S	2	S
C005	270	28	8	S	<=4	S	2	S	4	S	2	S	2	S	>8	R	4	I	4	I
C006	-	46	<=4	S	<=4	S	4	S	2	S	<=1	S	2	S	<=1	S	<=1	S	<=1	S
C007	357	1	>=32	R	>16	R	>8	R	>=16	R	>8	R	>8	R	>8	R	>=16	R	>8	R
C008	671	3	8	S	8	S	<=0.25	S	4	S	4	S	<=1	S	>8	R	8	R	8	R
C009	179	34	<=4	S	<=4	S	4	S	<=1	S	<=1	S	<=1	S	8	R	<=1	S	<=1	S
C010	3814	65	<=4	S	<=4	S	4	S	2	S	8	I	<=1	S	2	S	<=1	S	<=1	S
C011	111	38	8	S	8	S	4	S	4	S	2	S	<=1	S	2	S	<=1	S	<=1	S
C012	244	7	<=4	S	<=4	S	4	S	2	S	2	S	2	S	4	I	<=1	S	<=1	S
C013	244	22	16	R	16	R	8	S	4	S	4	S	2	S	8	R	<=1	S	2	S
C014	395	18	8	S	<=4	S	2	S	<=1	S	<=1	S	<=1	S	8	R	2	S	<=1	S
C015	463	47	>=32	R	16	R	8	S	8	I	4	S	<=1	S	>8	R	4	I	4	I
C016	357	45	8	S	<=4	S	8	S	2	S	<=1	S	2	S	2	S	<=1	S	2	S
C017	244	11	<=4	S	<=4	S	1	S	<=1	S	2	S	<=1	S	8	R	<=1	S	<=1	S
C018	633	59	8	S	<=4	S	<=0.25	S	4	S	<=1	S	<=1	S	<=1	S	<=1	S	<=1	S
C019	560	12	<=4	S	<= 4	S	4	S	<=1	S	2	S	2	S	4	I	<=1	S	<=1	S
C020	3083	57	8	S	8	S	4	S	4	S	4	S	4	S	>8	R	2	S	2	S
C021	244	52	8	S	8	S	2	S	2	S	4	S	<=1	S	>8	R	<=1	S	<=1	S
C022	274	70	<=4	S	8	S	8	S	<=1	S	<=1	S	<=1	S	2	S	<=1	S	<=1	S
C023	560	69	16	R	>16	R	>8	R	4	S	8	I	2	S	<=1	S	<=1	S	<=1	S
C024	274	50	<=4	S	<=4	S	8	S	2	S	<=1	S	4	S	>8	R	8	R	8	R
C025	274	19	8	S	8	S	4	S	4	S	8	I	4	S	<=1	S	<=1	S	<=1	S
C026	845	27	16	R	>16	R	8	S	4	S	4	S	4	S	>8	R	2	S	4	I
C027	253	42	8	S	<=4	S	2	S	4	S	8	I	<=1	S	4	I	<=1	S	<=1	S
C028	309	62	<=4	S	8	S	8	S	<=1	S	2	S	<=1	S	<=1	S	<=1	S	<=1	S
C029	3959	9	<=4	S	<=4	S	2	S	<=1	S	<=1	S	<=1	S	8	R	<=1	S	<=1	S
C030	2432	26	<=4	S	<=4	S	4	S	4	S	4	S	2	S	2	S	<=1	S	<=1	S
C031	514	6	<=4	S	<=4	S	8	S	2	S	4	S	2	S	<=1	S	<=1	S	<=1	S
C032	903	43	<=4	S	8	S	4	S	4	S	4	S	2	S	>8	R	2	S	2	S
C033	605	31	8	S	16	R	8	S	<=1	S	2	S	<=1	S	>8	R	8	R	8	R
C034	1197	20	16	R	>16	R	8	S	4	S	4	S	2	S	>8	R	8	R	>8	R
C035	2211	16	<=4	S	8	S	8	S	<=1	S	<=1	S	2	S	8	R	2	S	2	S
C037	207	8	<=4	S	<=4	S	4	S	2	S	<=1	S	4	S	8	R	<=1	S	<=1	S
C038	244	10	<=4	S	<=4	S	N/A	N/A	<=1	S	<=1	S	N/A	N/A	2	S	<=1	S	<=1	S
C039	-	14	<=4	S	<=4	S	2	S	2	S	2	S	<=1	S	4	I	<=1	S	<=1	S
C040	514	15	8	S	16	R	8	S	4	S	8	I	4	S	>8	R	4	I	4	I
C041	299	21	8	S	8	S	8	S	4	S	4	S	4	S	>8	R	2	S	2	S
C042	390	24	<=4	S	<=4	S	2	S	4	S	<=1	S	<=1	S	8	R	<=1	S	<=1	S
C043	16	25	16	R	8	S	4	S	8	I	8	I	4	S	8	R	<=1	S	<=1	S
C044	5185	29	>=32	R	>16	R	>8	R	8	I	8	I	4	S	8	R	4	I	4	I
C045	298	30	8	S	8	S	4	S	2	S	2	S	<=1	S	>8	R	2	S	2	S
C046	-	32	<=4	S	8	S	1	S	4	S	4	S	<=1	S	>8	R	2	S	2	S
C047	111	36	<=4	S	<=4	S	4	S	<=1	S	<=1	S	<=1	S	<=1	S	<=1	S	<=1	S
C048	782	37	<=4	S	8	S	4	S	2	S	4	S	2	S	8	R	<=1	S	<=1	S
C050	357	48	>=32	R	>16	R	>8	R	>=16	R	>8	R	>8	R	>8	R	>=16	R	>8	R
C051	27	49	8	S	8	S	8	S	<=1	S	N/A	N/A	<=1	S	4	I	<=1	S	<=1	S
C052	447	51	<=4	S	<=4	S	2	S	2	S	2	S	2	S	4	I	<=1	S	<=1	S
C053	111	54	>=32	R	>16	R	>8	R	8	I	8	I	4	S	2	S	<=1	S	<=1	S
C054	299	56	16	R	16	R	>8	R	2	S	4	S	4	S	>8	R	4	I	4	I
C055	3083	57	8	S	8	S	8	S	8	I	8	I	4	S	4	I	<=1	S	<=1	S
C056	362	61	16	R	16	R	4	S	4	S	4	S	<=1	S	<=1	S	<=1	S	<=1	S
C057	-	67	16	R	16	R	>8	R	2	S	<=1	S	2	S	>8	R	2	S	4	I
C058	1395	71	<=4	S	<=4	S	8	S	4	S	4	S	2	S	>8	R	<=1	S	<=1	S
C059	348	2	<=4	S	8	S	4	S	4	S	4	S	2	S	<=1	S	<=1	S	<=1	S
C060	244	13	<=4	S	<=4	S	1	S	<=1	S	2	S	<=1	S	8	R	<=1	S	<=1	S
C061	897	17	16	R	8	S	>8	R	<=1	S	<=1	S	<=1	S	2	S	<=1	S	2	S
C062	564	23	8	S	8	S	8	S	2	S	2	S	<=1	S	>8	R	4	I	4	I
C063	175	33	<=4	S	<=4	S	4	S	<=1	S	2	S	2	S	>8	R	2	S	2	S
C064	308	35	8	S	8	S	4	S	2	S	4	S	2	S	2	S	<=1	S	<=1	S
C065	1684	40	<=4	S	8	S	4	S	2	S	4	S	2	S	2	S	<=1	S	<=1	S
C066	1600	41	8	S	8	S	8	S	<=1	S	<=1	S	<=1	S	N/A	N/A	<=1	S	<=1	S
C067	524	44	16	R	16	R	>8	R	2	S	2	S	2	S	4	I	2	S	2	S
C069	1712	53	8	S	<=4	S	4	S	4	S	4	S	2	S	<=1	S	<=1	S	<=1	S
C070	-	55	16	R	16	R	>8	R	2	S	2	S	2	S	2	S	<=1	S	<=1	S
C071	207	58	<=4	S	<=4	S	2	S	4	S	4	S	2	S	<=1	S	<=1	S	<=1	S
C072	209	60	16	R	16	R	4	S	8	I	8	I	2	S	>8	R	8	R	8	R
C073	16	63	16	R	16	R	4	S	4	S	8	I	2	S	4	I	<=1	S	<=1	S
C074	244	64	<=4	S	<=4	S	2	S	2	S	2	S	2	S	2	S	<=1	S	<=1	S
C075	316	68	<=4	S	<=4	S	1	S	<=1	S	<=1	S	<=1	S	N/A	N/A	<=1	S	<=1	S

## Sheet: Table S3.  2024 isolates
2024			CZA				CT				IPM		IMR
Isolate	MLST	Patients	BMD MIC	BMD SIR	Phoenix MIC	Phoenix SIR	BMD MIC	BMD SIR	Phoenix MIC	Phoenix SIR	BMD MIC	BMD SIR	BMD MIC	BMD SIR
P001	16	63	8	S	4	S	4	S	2	S	>8	R	8	R
P002	-	130	8	S	8	S	<=1	S	<=1	S	<=1	S	<=1	S
P003	17	125	8	S	8	S	4	S	<=1	S	>8	R	8	R
P004	969	117	8	S	8	S	>=16	R	>8	R	<=1	S	<=1	S
P005	27	49	16	R	8	S	2	S	<=1	S	2	S	<=1	S
P006	3814	129	8	S	4	S	8	I	2	S	4	I	<=1	S
P007	281	128	16	R	8	S	2	S	<=1	S	8	R	<=1	S
P008	16	63	8	S	4	S	8	I	2	S	4	I	<=1	S
P009	-	95	16	R	8	S	8	I	2	S	>8	R	4	I
P010	235	110	8	S	>8	R	4	S	4	S	8	R	8	R
P011	-	95	16	R	8	S	4	S	2	S	N/A	N/A	<=1	S
P012	253	127	<=4	S	1	S	<=1	S	<=1	S	<=1	S	<=1	S
P013	253	127	<=4	S	2	S	2	S	2	S	4	I	<=1	S
P014	319	79	<=4	S	4	S	<=1	S	<=1	S	<=1	S	<=1	S
P015	253	127	<=4	S	2	S	<=1	S	<=1	S	<=1	S	<=1	S
P016	319	79	<=4	S	4	S	2	S	<=1	S	<=1	S	<=1	S
P017	253	127	8	S	8	S	2	S	2	S	<=1	S	<=1	S
P018	270	108	<=4	S	2	S	<=1	S	<=1	S	<=1	S	<=1	S
P019	701	85	<=4	S	8	S	<=1	S	2	S	2	S	<=1	S
P020	253	127	<=4	S	4	S	<=1	S	<=1	S	<=1	S	<=1	S
P021	882	131	16	R	>8	R	<=1	S	<=1	S	4	I	<=1	S
P022	2658	104	8	S	8	S	<=1	S	<=1	S	>8	R	2	S
P023	253	127	<=4	S	4	S	<=1	S	<=1	S	N/A	N/A	<=1	S
P024	782	98	>=32	R	8	S	8	I	2	S	8	R	2	S
P025	701	85	8	S	8	S	2	S	2	S	>8	R	4	I
P026	270	108	<=4	S	2	S	2	S	<=1	S	<=1	S	<=1	S
P027	-	105	<=4	S	2	S	<=1	S	<=1	S	<=1	S	<=1	S
P028	782	98	16	R	8	S	8	I	2	S	4	I	2	S
P029	882	131	16	R	>8	R	<=1	S	<=1	S	2	S	<=1	S
P030	17	118	<=4	S	2	S	2	S	<=1	S	>8	R	<=1	S
P031	207	83	<=4	S	2	S	2	S	<=1	S	>8	R	<=1	S
P032	281	128	>=32	R	>8	R	4	S	4	S	>8	R	8	R
P033	281	128	>=32	R	>8	R	4	S	2	S	>8	R	4	I
P034	253	112	<=4	S	4	S	2	S	2	S	2	S	<=1	S
P035	3166	74	16	R	8	S	8	I	<=1	S	2	S	<=1	S
P036	3166	74	16	R	8	S	2	S	<=1	S	<=1	S	<=1	S
P037	882	131	16	R	>8	R	2	S	2	S	2	S	<=1	S
P038	348	77	<=4	S	2	S	4	S	2	S	N/A	N/A	<=1	S
P039	2475	106	<=4	S	4	S	<=1	S	<=1	S	>8	R	<=1	S
P040	1051	93	16	R	>8	R	4	S	2	S	2	S	<=1	S
P041	2658	104	8	S	8	S	4	S	2	S	>8	R	2	S
P042	882	131	8	S	>8	R	>=16	R	2	S	2	S	<=1	S
P043	17	118	<=4	S	2	S	2	S	<=1	S	8	R	<=1	S
P044	253	102	<=4	S	1	S	2	S	<=1	S	8	R	<=1	S
P045	2658	104	8	S	8	S	<=1	S	<=1	S	>8	R	2	S
P046	569	122	<=4	S	4	S	2	S	<=1	S	N/A	N/A	<=1	S
P047	701	85	8	S	8	S	<=1	S	<=1	S	4	I	<=1	S
P048	253	102	<=4	S	2	S	2	S	2	S	8	R	<=1	S
P049	882	131	16	R	>8	R	<=1	S	2	S	2	S	<=1	S
P050	244	116	<=4	S	4	S	<=1	S	<=1	S	2	S	<=1	S
P051	253	102	<=4	S	4	S	2	S	2	S	8	R	<=1	S
P052	244	116	<=4	S	2	S	<=1	S	2	S	>8	R	<=1	S
P053	253	102	<=4	S	1	S	2	S	2	S	8	R	<=1	S
P054	209	115	8	S	4	S	8	I	4	S	8	R	<=1	S
P055	875	90	<=4	S	8	S	2	S	2	S	N/A	N/A	<=1	S
P056	897	114	<=4	S	2	S	2	S	<=1	S	<=1	S	<=1	S
P057	281	128	16	R	>8	R	>8	R	>8	R	<=1	S	2	S
P058	111	94	8	S	8	S	2	S	2	S	>8	R	<=1	S
P059	27	49	8	S	4	S	2	S	<=1	S	4	I	<=1	S
P060	-	130			8	S			<=1	S
P061	27	49	16	R	8	S	4	S	<=1	S	<=1	S	<=1	S
P062	281	128	>=32	R	>8	R	4	S	2	S	>8	R	4	I
P063	348	77	<=4	S	2	S	4	S	2	S	4	I	<=1	S
P064	316	123	>=32	R	>8	R	>=16	R	>8	R	>8	R	8	R
P065	316	123			>8	R			>8	R
P066	645	119	16	R	8	S	4	S	<=1	S	N/A	N/A	<=1	S
P067	569	91	16	R	8	S	2	S	<=1	S	<=1	S	<=1	S
P068	514	99	>=32	R	>8	R	8	I	4	S	>8	R	4	I
P069	1978	120	<=4	S	4	S	8	I	4	S	N/A	N/A	<=1	S
P070	500	124	>16	R	>8	R	4	S	<=1	S	N/A	N/A	<=1	S
P071	316	123	>=32	R	>8	R	>=16	R	>8	R	>8	R	4	I
P072	235	87	<=4	S	8	S	8	I	>8	R	>8	R	8	R
P073	-	130	8	S	8	S	<=1	S	<=1	S	>8	R	4	I
P074	260	97	<=4	S	4	S	4	S	<=1	S	<=1	S	<=1	S
P075	207	101	<=4	S	4	S	<=1	S	<=1	S	N/A	N/A	<=1	S
P076	316	123	>=32	R	>8	R	>=16	R	>8	R	>8	R	8	R
P077	244	116	<=4	S	2	S	2	S	2	S	2	S	<=1	S
P078	316	123	>=32	R	>8	R	>=16	R	>8	R	>8	R	8	R
P079	316	123	>=32	R	>8	R	>=16	R	>8	R	8	R	2	S
P080	298	78	<=4	S	2	S	<=1	S	<=1	S	>8	R	4	I
P081	298	82			4	S			<=1	S
P082	3227	96	<=4	S	2	S	2	S	2	S	4	I	<=1	S
P083	-	130	8	S	8	S	2	S	<=1	S	<=1	S	<=1	S
P084	255	100	16	R	4	S	8	I	2	S	8	R	<=1	S
P085	-	130	16	R	8	S	2	S	<=1	S	1	S	<=1	S
P086	845	27	>=32	R	>8	R	8	I	4	S	>8	R	4	I
P087	647	103	16	R	8	S	4	S	2	S	>8	R	2	S
P088	281	128	>=32	R	>8	R	>=16	R	8	I	>8	R	>=16	R
P089	235	113	<=4	S	8	S	>=16	R	>8	R	<=1	S	<=1	S
P090	569	91	8	S	>8	R	<=1	S	2	S	8	R	2	S
P091	253	102	<=4	S	2	S	2	S	2	S	8	R	<=1	S
P092	1978	111	8	S	4	S	8	I	8	I	>8	R	4	I
P093	244	116	<=4	S	2	S	<=1	S	<=1	S			<=1	S
P094	198	84	8	S	8	S	<=1	S	<=1	S	>8	R	4	I
P095	385	76	8	S	2	S	4	S	4	S	8	R	<=1	S
P096	856	75	<=4	S	8	S	<=1	S	2	S	<=1	S	<=1	S
P097	244	92	>=32	R	>8	R	>=16	R	2	S	>8	R	>=16	R
P098	198	84	8	S	8	S	<=1	S	<=1	S	N/A	N/A	2	S
P099	557	73	>=32	R	8	S	4	S	2	S	2	S	<=1	S
P100	17	86	<=4	S	4	S	<=1	S	2	S	2	S	<=1	S
P101	633	84	8	S	>8	R	<=1	S	<=1	S	>8	R	<=1	S
P102	198	121	<=4	S	4	S	<=1	S	<=1	S	<=1	S	<=1	S
P103	1689	80	<=4	S	8	S	4	S	4	S	>8	R	<=1	S
P104	390	80	<=4	S	2	S	<=1	S	2	S	>8	R	<=1	S
P105	390	88	>=32	R	4	S	8	I	2	S	>8	R	8	R
P106	488	88	<=4	S	4	S	<=1	S	2	S	N/A	N/A	2	S
P107	488	88	>=32	R	8	S	8	I	4	S	>8	R	>=16	R
P108	488	72	8	S	2	S	4	S	<=1	S	4	I	<=1	S
P109	856	107	<=4	S	2	S	2	S	<=1	S	<=1	S	<=1	S
P110	491	126	>=32	R	>8	R	4	S	2	S	N/A	N/A	4	I
P111	17	89	<=4	S	4	S	<=1	S	<=1	S	<=1	S	<=1	S
P112	4087	81	8	S	>8	R	2	S	<=1	S	<=1	S	<=1	S
P113	488	88	16	R	8	S	4	S	4	S	N/A	N/A	4	I
P114	633	109	<=4	S	8	S	<=1	S	<=1	S	<=1	S	<=1	S

## Sheet: Table S4.  First time isolates
			CZA		CT		IPM		IMR
Isolate	MLST	Patients	BMD MIC	BMD SIR	BMD MIC	BMD SIR	BMD MIC	BMD SIR	BMD MIC	BMD SIR
C004	274	66	8	S	8	I	>8	R	2	S
C005	270	28	8	S	4	S	>8	R	4	I
C008	671	3	8	S	4	S	>8	R	8	R
C011	111	38	8	S	4	S	2	S	<=1	S
C014	395	18	8	S	<=1	S	8	R	2	S
C016	357	45	8	S	2	S	2	S	<=1	S
C018	633	59	8	S	4	S	<=1	S	<=1	S
C020	3083	57	8	S	4	S	>8	R	2	S
C021	244	52	8	S	2	S	>8	R	<=1	S
C025	274	19	8	S	4	S	<=1	S	<=1	S
C027	253	42	8	S	4	S	4	I	<=1	S
C033	605	31	8	S	<=1	S	>8	R	8	R
C040	514	15	8	S	4	S	>8	R	4	I
C041	299	21	8	S	4	S	>8	R	2	S
C045	298	30	8	S	2	S	>8	R	2	S
C051	27	49	8	S	<=1	S	4	I	<=1	S
C062	564	23	8	S	2	S	>8	R	4	I
C064	308	35	8	S	2	S	2	S	<=1	S
C066	1600	41	8	S	<=1	S	N/A	N/A	<=1	S
C069	1712	53	8	S	4	S	<=1	S	<=1	S
P002	-	130	8	S	<=1	S	<=1	S	<=1	S
P003	17	125	8	S	4	S	>8	R	8	R
P004	969	117	8	S	>=16	R	<=1	S	<=1	S
P006	3814	129	8	S	8	I	4	I	<=1	S
P010	235	110	8	S	4	S	8	R	8	R
P022	2658	104	8	S	<=1	S	>8	R	2	S
P054	209	115	8	S	8	I	8	R	<=1	S
P058	111	94	8	S	2	S	>8	R	<=1	S
P092	1978	111	8	S	8	I	>8	R	4	I
P094	198	84	8	S	<=1	S	>8	R	4	I
P095	385	76	8	S	4	S	8	R	<=1	S
P108	488	72	8	S	4	S	4	I	<=1	S
P112	4087	81	8	S	2	S	<=1	S	<=1	S
C003	282	4	16	R	2	S	8	R	4	I
C013	244	22	16	R	4	S	8	R	<=1	S
C023	560	69	16	R	4	S	<=1	S	<=1	S
C026	845	27	16	R	4	S	>8	R	2	S
C034	1197	20	16	R	4	S	>8	R	8	R
C043	16	25	16	R	8	I	8	R	<=1	S
C054	299	56	16	R	2	S	>8	R	4	I
C056	362	61	16	R	4	S	<=1	S	<=1	S
C057	-	67	16	R	2	S	>8	R	2	S
C061	897	17	16	R	<=1	S	2	S	<=1	S
C067	524	44	16	R	2	S	4	I	2	S
C070	-	55	16	R	2	S	2	S	<=1	S
C072	209	60	16	R	8	I	>8	R	8	R
C073	16	63	16	R	4	S	4	I	<=1	S
P007	281	128	16	R	2	S	8	R	<=1	S
P009	-	95	16	R	8	I	>8	R	4	I
P021	882	131	16	R	<=1	S	4	I	<=1	S
P036	3166	74	16	R	2	S	<=1	S	<=1	S
P040	1051	93	16	R	4	S	2	S	<=1	S
P066	645	119	16	R	4	S	N/A	N/A	<=1	S
P067	569	91	16	R	2	S	<=1	S	<=1	S
P084	255	100	16	R	8	I	8	R	<=1	S
P087	647	103	16	R	4	S	>8	R	2	S
C001	319	5	<=4	S	<=1	S	<=1	S	<=1	S
C006	-	46	<=4	S	2	S	<=1	S	<=1	S
C009	179	34	<=4	S	<=1	S	8	R	<=1	S
C010	3814	65	<=4	S	2	S	2	S	<=1	S
C012	244	7	<=4	S	2	S	4	I	<=1	S
C017	244	11	<=4	S	<=1	S	8	R	<=1	S
C019	560	12	<=4	S	<=1	S	4	I	<=1	S
C022	274	70	<=4	S	<=1	S	2	S	<=1	S
C024	274	50	<=4	S	2	S	>8	R	8	R
C028	309	62	<=4	S	<=1	S	<=1	S	<=1	S
C029	3959	9	<=4	S	<=1	S	8	R	<=1	S
C030	2432	26	<=4	S	4	S	2	S	<=1	S
C031	514	6	<=4	S	2	S	<=1	S	<=1	S
C032	903	43	<=4	S	4	S	>8	R	2	S
C035	2211	16	<=4	S	<=1	S	8	R	2	S
C037	207	8	<=4	S	2	S	8	R	<=1	S
C038	244	10	<=4	S	<=1	S	2	S	<=1	S
C039	-	14	<=4	S	2	S	4	I	<=1	S
C042	390	24	<=4	S	4	S	8	R	<=1	S
C046	-	32	<=4	S	4	S	>8	R	2	S
C047	111	36	<=4	S	<=1	S	<=1	S	<=1	S
C048	782	37	<=4	S	2	S	8	R	<=1	S
C052	447	51	<=4	S	2	S	4	I	<=1	S
C058	1395	71	<=4	S	4	S	>8	R	<=1	S
C059	348	2	<=4	S	4	S	<=1	S	<=1	S
C060	244	13	<=4	S	<=1	S	8	R	<=1	S
C063	175	33	<=4	S	<=1	S	>8	R	2	S
C065	1684	40	<=4	S	2	S	2	S	<=1	S
C071	207	58	<=4	S	4	S	<=1	S	<=1	S
C074	244	64	<=4	S	2	S	2	S	<=1	S
C075	316	68	<=4	S	<=1	S	N/A	N/A	<=1	S
P012	253	127	<=4	S	<=1	S	<=1	S	<=1	S
P014	319	79	<=4	S	<=1	S	<=1	S	<=1	S
P018	270	108	<=4	S	<=1	S	<=1	S	<=1	S
P019	701	85	<=4	S	<=1	S	2	S	<=1	S
P027	-	105	<=4	S	<=1	S	<=1	S	<=1	S
P030	17	118	<=4	S	2	S	>8	R	<=1	S
P031	207	83	<=4	S	2	S	>8	R	<=1	S
P034	253	112	<=4	S	2	S	2	S	<=1	S
P039	2475	106	<=4	S	<=1	S	>8	R	<=1	S
P044	253	102	<=4	S	2	S	8	R	<=1	S
P046	569	122	<=4	S	2	S	N/A	N/A	<=1	S
P050	244	116	<=4	S	<=1	S	2	S	<=1	S
P055	875	90	<=4	S	2	S	N/A	N/A	<=1	S
P056	897	114	<=4	S	2	S	<=1	S	<=1	S
P063	348	77	<=4	S	4	S	4	I	<=1	S
P069	1978	120	<=4	S	8	I	N/A	N/A	<=1	S
P072	235	87	<=4	S	8	I	>8	R	8	R
P074	260	97	<=4	S	4	S	<=1	S	<=1	S
P075	207	101	<=4	S	<=1	S	N/A	N/A	<=1	S
P080	298	78	<=4	S	<=1	S	>8	R	4	I
P082	3227	96	<=4	S	2	S	4	I	<=1	S
P089	235	113	<=4	S	>=16	R	<=1	S	<=1	S
P096	856	75	<=4	S	<=1	S	<=1	S	<=1	S
P100	17	86	<=4	S	<=1	S	2	S	<=1	S
P102	198	121	<=4	S	<=1	S	<=1	S	<=1	S
P103	1689	80	<=4	S	4	S	>8	R	<=1	S
P109	856	107	<=4	S	2	S	<=1	S	<=1	S
P111	17	89	<=4	S	<=1	S	<=1	S	<=1	S
P114	633	109	<=4	S	<=1	S	<=1	S	<=1	S
C002	209	39	>=32	R	8	I	>8	R	4	I
C007	357	1	>=32	R	>=16	R	>8	R	>=16	R
C015	463	47	>=32	R	8	I	>8	R	4	I
C044	5185	29	>=32	R	8	I	8	R	4	I
C050	357	48	>=32	R	>=16	R	>8	R	>=16	R
P024	782	98	>=32	R	8	I	8	R	2	S
P064	316	123	>=32	R	>=16	R	>8	R	8	R
P068	514	99	>=32	R	8	I	>8	R	4	I
P097	244	92	>=32	R	>=16	R	>8	R	>=16	R
P099	557	73	>=32	R	4	S	2	S	<=1	S
P105	390	88	>=32	R	8	I	>8	R	8	R
P110	491	126	>=32	R	4	S	N/A	N/A	4	I
C053	111	54	>16	R	8	I	2	S	<=1	S
P070	500	124	>16	R	4	S	N/A	N/A	<=1	S
P081	298	82

## Sheet: Table S5. Error-rate-bound
Performance of the Sensititre CAN1MSTF panel using the error-rate-bound method.
Antibiotic	MIC range (µg/mL)	N of isolates	N (%) of isolates with the indicated error
			VME	ME	MIN
	≤4/4	31	n/a	0 (0.0%)	n/a
CZA	8/4 and 16/4	35	1 (2.9%)	2 (5.7%)	n/a
	≥32/4	6	0 (0.0%)	n/a	n/a
	≤2/4	38	n/a	0 (0.0)	1 (2.6)
CT	4/4 to 16/4	33	0 (0.0)	0 (0.0)	6 (18.2%)
	≥32/4	0	n/a	n/a	n/a
	≤1/4	45	n/a	0 (0.0)	0 (0.0)
IMR	2/4 to 8/4	25	0 (0.0)	0 (0.0)	3 (12.0)
	≥16/4	2	0 (0.0)	n/a	0 (0.0)
a The dilution range of the BMD panel did not extend beyond the CT resistance breakpoint (≥16/4 µg/mL).
Performance of the Phoenix NMIC-451 panel using the error-rate-bound method.
Antibiotic	MIC range (µg/mL)	N of isolates	N (%) of isolates with the indicated error a
			VME	ME	MIN
	≤4/4	76	n/a	0 (0.0%)	n/a
CZA	8/4 and 16/4	82	21 (25.6%)	5 (6.1%)	n/a
	≥32/4	24	5 (20.8%)	n/a	n/a
	≤2/4	101	n/a	0 (0.0)	0 (0.0)
CT	4/4 to 16/4	81	2 (2.5%)	0 (0.0)	24 (29.6%)
	≥32/4	0 b	n/a	n/a	n/a
a Errors in bolded italics did not meet acceptance standards for the error-rate-bound method [19].
b The dilution range of the CT BMD panel did not extend beyond ≥16/4.

## Sheet: Table S6. pAST scattergrams.
	BMD	>/= 32/4			1	5
		16/4		1	10	3
		8/4	6	13	2
		</= 4/4	23	8
	CZA (n=72)		</= 4/4	8/4	16/4	> 16/4
			Sensititre CAN1MSTF panel
	BMD	>/= 16/4					2
		8/4			1	7
		4/4	2	2	14	5
		2/4	5	9	6	1
		</= 1/4	11	6
	CT (n=71)		</= 1/4	2/4	4/4	8/4	> 8/4
			Sensititre CAN1MSTF panel
	BMD	>/= 16/4					2
		8/4				5
		4/4			7	1
		2/4	1	9	2
		</= 1/4	42	3
	IMR (n=72)		</= 1/4	2/4	4/4	8/4	> 8/4
			Sensititre CAN1MSTF panel
	BMD	>/= 32/4					1	4	19
		16/4					5	16	13
		8/4	2			6	12	23	5
		</= 4/4			7	27	29	13
	CZA (n=182)		</= 0.25/4	0.5/4	1/4	2/4	4/4	8/4	> 8/4
			BD Phoenix NMIC-451 panel
	BMD	>/= 16/4		2		1	10
		8/4	2	9	10	1	1
		4/4	13	22	10
		2/4	22	25	3
		</= 1/4	39	12
	CT (n=182)		</= 1/4	2/4	4/4	8/4	> 8/4
			BD Phoenix NMIC-451 panel

## Sheet: Table S7 AMRFinderPlus output
Isolate	Gene symbol	Sequence name	Scope	Element type	Element subtype	Class	Subclass	Method	Target length	Reference sequence length	% Coverage of reference sequence	% Identity to reference sequence	Alignment length	Accession of closest sequence	Name of closest sequence	HMM id	HMM description
C001	pmrB_V15I	Pseudomonas aeruginosa colistin resistant PmrB	core	AMR	POINT	COLISTIN	COLISTIN	POINTP	477	477	100	98.95	477	WP_003112923.1	two-component system sensor histidine kinase PmrB	NA	NA
C001	mexE	multidrug efflux RND transporter periplasmic adaptor subunit MexE	plus	AMR	AMR	EFFLUX	EFFLUX	EXACTP	414	414	100	100	414	AAG05881.1	multidrug efflux RND transporter periplasmic adaptor subunit MexE	NF045904.1	multidrug efflux RND transporter periplasmic adaptor subunit MexE
C001	aph(3')-IIb	aminoglycoside O-phosphotransferase APH(3')-IIb	core	AMR	AMR	AMINOGLYCOSIDE	KANAMYCIN	EXACTP	268	268	100	100	268	WP_003113011.1	aminoglycoside O-phosphotransferase APH(3')-IIb	NF032898.2	APH(3')-II family aminoglycoside O-phosphotransferase
C001	mexX	multidrug efflux RND transporter periplasmic adaptor subunit MexX	plus	AMR	AMR	EFFLUX	EFFLUX	BLASTP	396	396	100	98.99	396	AAF14522.1	multidrug efflux RND transporter periplasmic adaptor subunit MexX	NA	NA
C001	fosA	FosA family fosfomycin resistance glutathione transferase	core	AMR	AMR	FOSFOMYCIN	FOSFOMYCIN	EXACTP	135	135	100	100	135	WP_003082280.1	FosA family fosfomycin resistance glutathione transferase	NF000094.1	FosA family fosfomycin resistance glutathione transferase
C001	mexA	multidrug efflux RND transporter periplasmic adaptor subunit MexA	plus	AMR	AMR	EFFLUX	EFFLUX	EXACTP	383	383	100	100	383	AAA74436.1	multidrug efflux RND transporter periplasmic adaptor subunit MexA	NF033834.1	multidrug efflux RND transporter periplasmic adaptor subunit MexA
C001	catB7	type B-4 chloramphenicol O-acetyltransferase CatB7	core	AMR	AMR	PHENICOL	CHLORAMPHENICOL	BLASTP	212	212	100	98.58	212	WP_003112709.1	type B-4 chloramphenicol O-acetyltransferase CatB7	NF000490.1	type B chloramphenicol O-acetyltransferase
C001	crpP	ICE-associated protein CrpP	plus	AMR	AMR	FLUOROQUINOLONE	FLUOROQUINOLONE	PARTIAL_CONTIG_ENDX	46	65	70.77	100	46	AEQ93536.1	ICE-associated protein CrpP	NA	NA
C001	mreA	metal-sensing transcriptional repressor MreA	plus	STRESS	METAL	NA	NA	EXACTP	95	95	100	100	95	AAN68577.1	metal-sensing transcriptional repressor MreA	NA	NA
C001	mrdH	Ni(II)/Co(II) efflux transporter permease subunit MrdH	plus	STRESS	METAL	COPPER/NICKEL	COPPER/NICKEL	EXACTP	377	377	100	100	377	AAN68576.1	Ni(II)/Co(II) efflux transporter permease subunit MrdH	NA	NA
C001	blaOXA-901	OXA-50 family oxacillin-hydrolyzing class D beta-lactamase OXA-901	core	AMR	AMR	BETA-LACTAM	BETA-LACTAM	ALLELEP	262	262	100	100	262	WP_031757092.1	OXA-50 family oxacillin-hydrolyzing class D beta-lactamase OXA-901	NF000432.2	OXA-50 family oxacillin-hydrolyzing class D beta-lactamase
C001	blaPDC-46	class C beta-lactamase PDC-46	core	AMR	AMR	BETA-LACTAM	CEPHALOSPORIN	ALLELEP	397	397	100	100	397	WP_043083525.1	class C beta-lactamase PDC-46	NF000422.6	PDC family class C beta-lactamase
C002	fosA	FosA family fosfomycin resistance glutathione transferase	core	AMR	AMR	FOSFOMYCIN	FOSFOMYCIN	EXACTP	135	135	100	100	135	WP_003082280.1	FosA family fosfomycin resistance glutathione transferase	NF000094.1	FosA family fosfomycin resistance glutathione transferase
C002	catB7	type B-4 chloramphenicol O-acetyltransferase CatB7	core	AMR	AMR	PHENICOL	CHLORAMPHENICOL	BLASTP	212	212	100	99.06	212	WP_003112709.1	type B-4 chloramphenicol O-acetyltransferase CatB7	NF000490.1	type B chloramphenicol O-acetyltransferase
C002	mexA	multidrug efflux RND transporter periplasmic adaptor subunit MexA	plus	AMR	AMR	EFFLUX	EFFLUX	EXACTP	383	383	100	100	383	AAA74436.1	multidrug efflux RND transporter periplasmic adaptor subunit MexA	NF033834.1	multidrug efflux RND transporter periplasmic adaptor subunit MexA
C002	mexX	multidrug efflux RND transporter periplasmic adaptor subunit MexX	plus	AMR	AMR	EFFLUX	EFFLUX	BLASTP	396	396	100	99.24	396	AAF14522.1	multidrug efflux RND transporter periplasmic adaptor subunit MexX	NA	NA
C002	mexE	multidrug efflux RND transporter periplasmic adaptor subunit MexE	plus	AMR	AMR	EFFLUX	EFFLUX	EXACTP	414	414	100	100	414	AAG05881.1	multidrug efflux RND transporter periplasmic adaptor subunit MexE	NF045904.1	multidrug efflux RND transporter periplasmic adaptor subunit MexE
C002	aph(3')-IIb	aminoglycoside O-phosphotransferase APH(3')-IIb	core	AMR	AMR	AMINOGLYCOSIDE	KANAMYCIN	BLASTP	268	268	100	99.63	268	WP_003113011.1	aminoglycoside O-phosphotransferase APH(3')-IIb	NF032898.2	APH(3')-II family aminoglycoside O-phosphotransferase
C002	oprD_V359L	Pseudomonas aeruginosa carbapenem resistant OprD	core	AMR	POINT	BETA-LACTAM	CARBAPENEM	POINTX	441	443	100	94.36	443	WP_003112576.1	outer membrane porin OprD	NA	NA
C002	oprD_W277STOP	Pseudomonas aeruginosa carbapenem resistant OprD	core	AMR	POINT	BETA-LACTAM	CARBAPENEM	POINTX	441	443	100	94.36	443	WP_003112576.1	outer membrane porin OprD	NA	NA
C002	blaPDC-24	class C beta-lactamase PDC-24	core	AMR	AMR	BETA-LACTAM	CEPHALOSPORIN	ALLELEP	397	397	100	100	397	WP_023115067.1	class C beta-lactamase PDC-24	NF000422.6	PDC family class C beta-lactamase
C002	blaOXA-494	OXA-50 family oxacillin-hydrolyzing class D beta-lactamase OXA-494	core	AMR	AMR	BETA-LACTAM	BETA-LACTAM	ALLELEP	262	262	100	100	262	WP_003118452.1	OXA-50 family oxacillin-hydrolyzing class D beta-lactamase OXA-494	NF000432.2	OXA-50 family oxacillin-hydrolyzing class D beta-lactamase
C003	fosA	FosA family fosfomycin resistance glutathione transferase	core	AMR	AMR	FOSFOMYCIN	FOSFOMYCIN	BLASTP	135	135	100	99.26	135	WP_003082280.1	FosA family fosfomycin resistance glutathione transferase	NF000094.1	FosA family fosfomycin resistance glutathione transferase
C003	parE_A473V	Pseudomonas aeruginosa quinolone resistant ParE	core	AMR	POINT	QUINOLONE	QUINOLONE	POINTP	629	629	100	99.68	629	WP_003102062.1	DNA topoisomerase IV subunit B ParE	NA	NA
C003	catB7	type B-4 chloramphenicol O-acetyltransferase CatB7	core	AMR	AMR	PHENICOL	CHLORAMPHENICOL	BLASTP	212	212	100	98.58	212	WP_003112709.1	type B-4 chloramphenicol O-acetyltransferase CatB7	NF000490.1	type B chloramphenicol O-acetyltransferase
C003	mexX	multidrug efflux RND transporter periplasmic adaptor subunit MexX	plus	AMR	AMR	EFFLUX	EFFLUX	BLASTP	396	396	100	99.49	396	AAF14522.1	multidrug efflux RND transporter periplasmic adaptor subunit MexX	NA	NA
C003	aph(3')-IIb	aminoglycoside O-phosphotransferase APH(3')-IIb	core	AMR	AMR	AMINOGLYCOSIDE	KANAMYCIN	BLASTP	268	268	100	99.63	268	WP_003113011.1	aminoglycoside O-phosphotransferase APH(3')-IIb	NF032898.2	APH(3')-II family aminoglycoside O-phosphotransferase
C003	mexE	multidrug efflux RND transporter periplasmic adaptor subunit MexE	plus	AMR	AMR	EFFLUX	EFFLUX	EXACTP	414	414	100	100	414	AAG05881.1	multidrug efflux RND transporter periplasmic adaptor subunit MexE	NF045904.1	multidrug efflux RND transporter periplasmic adaptor subunit MexE
C003	gyrA_T83I	Pseudomonas aeruginosa quinolone resistant GyrA	core	AMR	POINT	QUINOLONE	QUINOLONE	POINTP	921	923	100	99.67	923	WP_003091448.1	DNA gyrase subunit A GyrA	NA	NA
C003	mexA	multidrug efflux RND transporter periplasmic adaptor subunit MexA	plus	AMR	AMR	EFFLUX	EFFLUX	EXACTP	383	383	100	100	383	AAA74436.1	multidrug efflux RND transporter periplasmic adaptor subunit MexA	NF033834.1	multidrug efflux RND transporter periplasmic adaptor subunit MexA
C003	blaPDC-121	class C beta-lactamase PDC-121	core	AMR	AMR	BETA-LACTAM	CEPHALOSPORIN	ALLELEP	397	397	100	100	397	WP_023085632.1	class C beta-lactamase PDC-121	NF000422.6	PDC family class C beta-lactamase
C003	blaOXA-50	oxacillin-hydrolyzing class D beta-lactamase OXA-50	core	AMR	AMR	BETA-LACTAM	BETA-LACTAM	ALLELEP	262	262	100	100	262	WP_003099707.1	oxacillin-hydrolyzing class D beta-lactamase OXA-50	NF000432.2	OXA-50 family oxacillin-hydrolyzing class D beta-lactamase
C004	oprD_V359L	Pseudomonas aeruginosa carbapenem resistant OprD	core	AMR	POINT	BETA-LACTAM	CARBAPENEM	POINTP	468	443	81.49	96.12	361	WP_003112576.1	outer membrane porin OprD	NA	NA
C004	merP	mercury resistance system periplasmic binding protein MerP	plus	STRESS	METAL	MERCURY	MERCURY	HMM	95	91	100	69.47	95	AAC38219.1	mercury resistance system periplasmic binding protein MerP	TIGR02052.1	mercury resistance system periplasmic binding protein MerP
C004	merA	mercury(II) reductase	plus	STRESS	METAL	MERCURY	MERCURY	HMM	562	562	100	82.03	562	CAC69251.1	mercury(II) reductase	TIGR02053.1	mercury(II) reductase
C004	fosA	FosA family fosfomycin resistance glutathione transferase	core	AMR	AMR	FOSFOMYCIN	FOSFOMYCIN	EXACTP	135	135	100	100	135	WP_003082280.1	FosA family fosfomycin resistance glutathione transferase	NF000094.1	FosA family fosfomycin resistance glutathione transferase
C004	catB7	type B-4 chloramphenicol O-acetyltransferase CatB7	core	AMR	AMR	PHENICOL	CHLORAMPHENICOL	BLASTP	212	212	100	99.06	212	WP_003112709.1	type B-4 chloramphenicol O-acetyltransferase CatB7	NF000490.1	type B chloramphenicol O-acetyltransferase
C004	mexX	multidrug efflux RND transporter periplasmic adaptor subunit MexX	plus	AMR	AMR	EFFLUX	EFFLUX	BLASTP	396	396	100	98.99	396	AAF14522.1	multidrug efflux RND transporter periplasmic adaptor subunit MexX	NA	NA
C004	mexA	multidrug efflux RND transporter periplasmic adaptor subunit MexA	plus	AMR	AMR	EFFLUX	EFFLUX	EXACTP	383	383	100	100	383	AAA74436.1	multidrug efflux RND transporter periplasmic adaptor subunit MexA	NF033834.1	multidrug efflux RND transporter periplasmic adaptor subunit MexA
C004	mexE	multidrug efflux RND transporter periplasmic adaptor subunit MexE	plus	AMR	AMR	EFFLUX	EFFLUX	EXACTP	414	414	100	100	414	AAG05881.1	multidrug efflux RND transporter periplasmic adaptor subunit MexE	NF045904.1	multidrug efflux RND transporter periplasmic adaptor subunit MexE
C004	aph(3')-IIb	aminoglycoside O-phosphotransferase APH(3')-IIb	core	AMR	AMR	AMINOGLYCOSIDE	KANAMYCIN	BLASTP	268	268	100	99.63	268	WP_003113011.1	aminoglycoside O-phosphotransferase APH(3')-IIb	NF032898.2	APH(3')-II family aminoglycoside O-phosphotransferase
C004	crpP	ICE-associated protein CrpP	plus	AMR	AMR	FLUOROQUINOLONE	FLUOROQUINOLONE	BLASTX	65	65	100	96.92	65	AEQ93536.1	ICE-associated protein CrpP	NA	NA
C004	blaOXA-486	OXA-50 family oxacillin-hydrolyzing class D beta-lactamase OXA-486	core	AMR	AMR	BETA-LACTAM	BETA-LACTAM	ALLELEP	262	262	100	100	262	WP_003161965.1	OXA-50 family oxacillin-hydrolyzing class D beta-lactamase OXA-486	NF000432.2	OXA-50 family oxacillin-hydrolyzing class D beta-lactamase
C004	blaPDC-24	class C beta-lactamase PDC-24	core	AMR	AMR	BETA-LACTAM	CEPHALOSPORIN	ALLELEP	397	397	100	100	397	WP_023115067.1	class C beta-lactamase PDC-24	NF000422.6	PDC family class C beta-lactamase
C005	catB7	type B-4 chloramphenicol O-acetyltransferase CatB7	core	AMR	AMR	PHENICOL	CHLORAMPHENICOL	BLASTP	212	212	100	99.06	212	WP_003112709.1	type B-4 chloramphenicol O-acetyltransferase CatB7	NF000490.1	type B chloramphenicol O-acetyltransferase
C005	aph(3')-IIb	aminoglycoside O-phosphotransferase APH(3')-IIb	core	AMR	AMR	AMINOGLYCOSIDE	KANAMYCIN	EXACTP	268	268	100	100	268	WP_003113011.1	aminoglycoside O-phosphotransferase APH(3')-IIb	NF032898.2	APH(3')-II family aminoglycoside O-phosphotransferase
C005	crpP	ICE-associated protein CrpP	plus	AMR	AMR	FLUOROQUINOLONE	FLUOROQUINOLONE	BLASTX	65	65	100	96.92	65	AEQ93536.1	ICE-associated protein CrpP	NA	NA
C005	mexE	multidrug efflux RND transporter periplasmic adaptor subunit MexE	plus	AMR	AMR	EFFLUX	EFFLUX	EXACTP	414	414	100	100	414	AAG05881.1	multidrug efflux RND transporter periplasmic adaptor subunit MexE	NF045904.1	multidrug efflux RND transporter periplasmic adaptor subunit MexE
C005	mexA	multidrug efflux RND transporter periplasmic adaptor subunit MexA	plus	AMR	AMR	EFFLUX	EFFLUX	EXACTP	383	383	100	100	383	AAA74436.1	multidrug efflux RND transporter periplasmic adaptor subunit MexA	NF033834.1	multidrug efflux RND transporter periplasmic adaptor subunit MexA
C005	fosA	FosA family fosfomycin resistance glutathione transferase	core	AMR	AMR	FOSFOMYCIN	FOSFOMYCIN	EXACTP	135	135	100	100	135	WP_003082280.1	FosA family fosfomycin resistance glutathione transferase	NF000094.1	FosA family fosfomycin resistance glutathione transferase
C005	blaOXA-1028	OXA-50 family oxacillin-hydrolyzing class D beta-lactamase OXA-1028	core	AMR	AMR	BETA-LACTAM	BETA-LACTAM	ALLELEP	262	262	100	100	262	WP_017002439.1	OXA-50 family oxacillin-hydrolyzing class D beta-lactamase OXA-1028	NF000432.2	OXA-50 family oxacillin-hydrolyzing class D beta-lactamase
C005	blaPDC-8	class C beta-lactamase PDC-8	core	AMR	AMR	BETA-LACTAM	CEPHALOSPORIN	ALLELEP	397	397	100	100	397	WP_003118203.1	class C beta-lactamase PDC-8	NF000422.6	PDC family class C beta-lactamase
C006	mexE	multidrug efflux RND transporter periplasmic adaptor subunit MexE	plus	AMR	AMR	EFFLUX	EFFLUX	BLASTP	414	414	100	99.76	414	AAG05881.1	multidrug efflux RND transporter periplasmic adaptor subunit MexE	NF045904.1	multidrug efflux RND transporter periplasmic adaptor subunit MexE
C006	catB7	type B-4 chloramphenicol O-acetyltransferase CatB7	core	AMR	AMR	PHENICOL	CHLORAMPHENICOL	BLASTP	212	212	100	98.58	212	WP_003112709.1	type B-4 chloramphenicol O-acetyltransferase CatB7	NF000490.1	type B chloramphenicol O-acetyltransferase
C006	fosA	FosA family fosfomycin resistance glutathione transferase	core	AMR	AMR	FOSFOMYCIN	FOSFOMYCIN	BLASTP	135	135	100	98.52	135	WP_003082280.1	FosA family fosfomycin resistance glutathione transferase	NF000094.1	FosA family fosfomycin resistance glutathione transferase
C006	mexX	multidrug efflux RND transporter periplasmic adaptor subunit MexX	plus	AMR	AMR	EFFLUX	EFFLUX	BLASTP	396	396	100	98.48	396	AAF14522.1	multidrug efflux RND transporter periplasmic adaptor subunit MexX	NA	NA
C006	mexA	multidrug efflux RND transporter periplasmic adaptor subunit MexA	plus	AMR	AMR	EFFLUX	EFFLUX	EXACTP	383	383	100	100	383	AAA74436.1	multidrug efflux RND transporter periplasmic adaptor subunit MexA	NF033834.1	multidrug efflux RND transporter periplasmic adaptor subunit MexA
C006	aph(3')-IIb	aminoglycoside O-phosphotransferase APH(3')-IIb	core	AMR	AMR	AMINOGLYCOSIDE	KANAMYCIN	BLASTP	268	268	100	98.51	268	WP_003113011.1	aminoglycoside O-phosphotransferase APH(3')-IIb	NF032898.2	APH(3')-II family aminoglycoside O-phosphotransferase
C006	oprD_V359L	Pseudomonas aeruginosa carbapenem resistant OprD	core	AMR	POINT	BETA-LACTAM	CARBAPENEM	POINTP	441	443	100	95.03	443	WP_003112576.1	outer membrane porin OprD	NA	NA
C006	blaPDC	PDC family class C beta-lactamase	core	AMR	AMR	BETA-LACTAM	CEPHALOSPORIN	BLASTP	397	397	100	99.5	397	WP_033977759.1	class C beta-lactamase PDC-66	NF000422.6	PDC family class C beta-lactamase
C006	blaOXA-1135	OXA-50 family oxacillin-hydrolyzing class D beta-lactamase OXA-1135	core	AMR	AMR	BETA-LACTAM	BETA-LACTAM	ALLELEP	262	262	100	100	262	WP_033978625.1	OXA-50 family oxacillin-hydrolyzing class D beta-lactamase OXA-1135	NF000432.2	OXA-50 family oxacillin-hydrolyzing class D beta-lactamase
C007	parC_S87L	Pseudomonas aeruginosa quinolone resistant ParC	core	AMR	POINT	QUINOLONE	QUINOLONE	POINTP	754	754	100	99.73	754	WP_003095687.1	DNA topoisomerase IV subunit A ParC	NA	NA
C007	merP	mercury resistance system periplasmic binding protein MerP	plus	STRESS	METAL	MERCURY	MERCURY	HMM	91	91	100	49.45	91	AAC38232.1	mercury resistance system periplasmic binding protein MerP	TIGR02052.1	mercury resistance system periplasmic binding protein MerP
C007	ble	bleomycin binding protein Ble-MBL	core	AMR	AMR	BLEOMYCIN	BLEOMYCIN	EXACTX	121	121	100	100	121	WP_004201167.1	bleomycin binding protein Ble-MBL	NA	NA
C007	mexA	multidrug efflux RND transporter periplasmic adaptor subunit MexA	plus	AMR	AMR	EFFLUX	EFFLUX	EXACTP	383	383	100	100	383	AAA74436.1	multidrug efflux RND transporter periplasmic adaptor subunit MexA	NF033834.1	multidrug efflux RND transporter periplasmic adaptor subunit MexA
C007	catB7	type B-4 chloramphenicol O-acetyltransferase CatB7	core	AMR	AMR	PHENICOL	CHLORAMPHENICOL	BLASTP	212	212	100	98.11	212	WP_003112709.1	type B-4 chloramphenicol O-acetyltransferase CatB7	NF000490.1	type B chloramphenicol O-acetyltransferase
C007	mexE	multidrug efflux RND transporter periplasmic adaptor subunit MexE	plus	AMR	AMR	EFFLUX	EFFLUX	BLASTP	414	414	100	99.28	414	AAG05881.1	multidrug efflux RND transporter periplasmic adaptor subunit MexE	NF045904.1	multidrug efflux RND transporter periplasmic adaptor subunit MexE
C007	aac(6')-Il	aminoglycoside N-acetyltransferase AAC(6')-Il	core	AMR	AMR	AMINOGLYCOSIDE	AMIKACIN/KANAMYCIN/TOBRAMYCIN	EXACTX	152	152	100	100	152	WP_013263788.1	aminoglycoside N-acetyltransferase AAC(6')-Il	NA	NA
C007	merR	mercury resistance transcriptional regulator MerR	plus	STRESS	METAL	MERCURY	MERCURY	BLASTP	144	144	100	98.61	144	CAA77320.1	mercury resistance transcriptional regulator MerR	NF010315.0	mercury resistance transcriptional regulator MerR
C007	merT	mercuric transport protein MerT	plus	STRESS	METAL	MERCURY	MERCURY	BLASTP	116	116	100	99.14	116	AAA98222.1	mercuric transport protein MerT	NA	NA
C007	merP	mercury resistance system periplasmic binding protein MerP	plus	STRESS	METAL	MERCURY	MERCURY	BLASTP	91	91	100	98.9	91	AAC38219.1	mercury resistance system periplasmic binding protein MerP	TIGR02052.1	mercury resistance system periplasmic binding protein MerP
C007	merA	mercury(II) reductase	plus	STRESS	METAL	MERCURY	MERCURY	BLASTP	561	561	100	98.75	561	AAC38220.1	mercury(II) reductase	TIGR02053.1	mercury(II) reductase
C007	merD	mercury resistance co-regulator MerD	plus	STRESS	METAL	MERCURY	MERCURY	EXACTP	121	121	100	100	121	ABF13034.1	mercury resistance co-regulator MerD	NF033783.1	mercury resistance co-regulator MerD
C007	merE	broad-spectrum mercury transporter MerE	plus	STRESS	METAL	MERCURY	MERCURY	EXACTP	78	78	100	100	78	CAA77325.1	broad-spectrum mercury transporter MerE	NF010310.2	broad-spectrum mercury transporter MerE
C007	merP	mercury resistance system periplasmic binding protein MerP	plus	STRESS	METAL	MERCURY	MERCURY	HMM	91	91	100	76.92	91	AAA98223.1	mercury resistance system periplasmic binding protein MerP	TIGR02052.1	mercury resistance system periplasmic binding protein MerP
C007	merC	organomercurial transporter MerC	plus	STRESS	METAL	MERCURY	ORGANOMERCURY	HMM	144	141	97.87	71.74	138	AAC38233.1	organomercurial transporter MerC	NF033784.1	organomercurial transporter MerC
C007	merA	mercury(II) reductase	plus	STRESS	METAL	MERCURY	MERCURY	HMM	564	561	100	75.22	561	AAC38220.1	mercury(II) reductase	TIGR02053.1	mercury(II) reductase
C007	pmrB_V15I	Pseudomonas aeruginosa colistin resistant PmrB	core	AMR	POINT	COLISTIN	COLISTIN	POINTP	477	477	100	98.95	477	WP_003112923.1	two-component system sensor histidine kinase PmrB	NA	NA
C007	crpP	ICE-associated protein CrpP	plus	AMR	AMR	FLUOROQUINOLONE	FLUOROQUINOLONE	BLASTX	65	65	100	98.46	65	AEQ93536.1	ICE-associated protein CrpP	NA	NA
C007	gyrA_D87G	Pseudomonas aeruginosa quinolone resistant GyrA	core	AMR	POINT	QUINOLONE	QUINOLONE	POINTP	923	923	100	99.78	923	WP_003091448.1	DNA gyrase subunit A GyrA	NA	NA
C007	gyrA_T83I	Pseudomonas aeruginosa quinolone resistant GyrA	core	AMR	POINT	QUINOLONE	QUINOLONE	POINTP	923	923	100	99.78	923	WP_003091448.1	DNA gyrase subunit A GyrA	NA	NA
C007	fosA	FosA family fosfomycin resistance glutathione transferase	core	AMR	AMR	FOSFOMYCIN	FOSFOMYCIN	EXACTP	135	135	100	100	135	WP_003082280.1	FosA family fosfomycin resistance glutathione transferase	NF000094.1	FosA family fosfomycin resistance glutathione transferase
C007	mexX	multidrug efflux RND transporter periplasmic adaptor subunit MexX	plus	AMR	AMR	EFFLUX	EFFLUX	BLASTP	396	396	100	98.99	396	AAF14522.1	multidrug efflux RND transporter periplasmic adaptor subunit MexX	NA	NA
C007	tet(A)	tetracycline efflux MFS transporter Tet(A)	core	AMR	AMR	TETRACYCLINE	TETRACYCLINE	BLASTP	396	399	98.5	99.49	393	WP_001973670.1	tetracycline efflux MFS transporter Tet(A)	NF012193.0	tetracycline efflux MFS transporter Tet(A)
C007	aph(3')-IIb	aminoglycoside O-phosphotransferase APH(3')-IIb	core	AMR	AMR	AMINOGLYCOSIDE	KANAMYCIN	EXACTP	268	268	100	100	268	WP_003113011.1	aminoglycoside O-phosphotransferase APH(3')-IIb	NF032898.2	APH(3')-II family aminoglycoside O-phosphotransferase
C007	sul1	sulfonamide-resistant dihydropteroate synthase Sul1	core	AMR	AMR	SULFONAMIDE	SULFONAMIDE	EXACTP	279	279	100	100	279	WP_000259031.1	sulfonamide-resistant dihydropteroate synthase Sul1	NF000294.1	sulfonamide-resistant dihydropteroate synthase Sul1
C007	qacEdelta1	quaternary ammonium compound efflux SMR transporter QacE delta 1	core	STRESS	BIOCIDE	QUATERNARY AMMONIUM	QUATERNARY AMMONIUM	ALLELEX	115	115	100	100	115	WP_000679427.1	quaternary ammonium compound efflux SMR transporter QacE delta 1	NA	NA
C007	blaNDM-1	subclass B1 metallo-beta-lactamase NDM-1	core	AMR	AMR	BETA-LACTAM	CARBAPENEM	ALLELEP	270	270	100	100	270	WP_004201164.1	subclass B1 metallo-beta-lactamase NDM-1	NF000259.2	NDM family subclass B1 metallo-beta-lactamase
C007	blaVEB-9	extended-spectrum class A beta-lactamase VEB-9	core	AMR	AMR	BETA-LACTAM	CEPHALOSPORIN	ALLELEP	299	299	100	100	299	WP_032494864.1	extended-spectrum class A beta-lactamase VEB-9	NF000390.2	VEB family extended-spectrum class A beta-lactamase
C007	blaPDC-11	class C beta-lactamase PDC-11	core	AMR	AMR	BETA-LACTAM	CEPHALOSPORIN	ALLELEP	397	397	100	100	397	WP_033990638.1	class C beta-lactamase PDC-11	NF000422.6	PDC family class C beta-lactamase
C007	blaOXA-846	OXA-50 family oxacillin-hydrolyzing class D beta-lactamase OXA-846	core	AMR	AMR	BETA-LACTAM	BETA-LACTAM	ALLELEP	262	262	100	100	262	WP_033989974.1	OXA-50 family oxacillin-hydrolyzing class D beta-lactamase OXA-846	NF000432.2	OXA-50 family oxacillin-hydrolyzing class D beta-lactamase
C008	catB7	type B-4 chloramphenicol O-acetyltransferase CatB7	core	AMR	AMR	PHENICOL	CHLORAMPHENICOL	BLASTP	212	212	100	98.58	212	WP_003112709.1	type B-4 chloramphenicol O-acetyltransferase CatB7	NF000490.1	type B chloramphenicol O-acetyltransferase
C008	arsD	arsenite efflux transporter metallochaperone ArsD	plus	STRESS	METAL	ARSENIC	ARSENITE	HMM	119	120	99.17	56.3	119	AAA93060.1	arsenite efflux transporter metallochaperone ArsD	NF033727.1	arsenite efflux transporter metallochaperone ArsD
C008	gyrA_T83I	Pseudomonas aeruginosa quinolone resistant GyrA	core	AMR	POINT	QUINOLONE	QUINOLONE	POINTP	923	923	100	99.89	923	WP_003091448.1	DNA gyrase subunit A GyrA	NA	NA
C008	fosA	FosA family fosfomycin resistance glutathione transferase	core	AMR	AMR	FOSFOMYCIN	FOSFOMYCIN	EXACTP	135	135	100	100	135	WP_003082280.1	FosA family fosfomycin resistance glutathione transferase	NF000094.1	FosA family fosfomycin resistance glutathione transferase
C008	mexE	multidrug efflux RND transporter periplasmic adaptor subunit MexE	plus	AMR	AMR	EFFLUX	EFFLUX	BLASTP	414	414	100	99.76	414	AAG05881.1	multidrug efflux RND transporter periplasmic adaptor subunit MexE	NF045904.1	multidrug efflux RND transporter periplasmic adaptor subunit MexE
C008	mexA	multidrug efflux RND transporter periplasmic adaptor subunit MexA	plus	AMR	AMR	EFFLUX	EFFLUX	EXACTP	383	383	100	100	383	AAA74436.1	multidrug efflux RND transporter periplasmic adaptor subunit MexA	NF033834.1	multidrug efflux RND transporter periplasmic adaptor subunit MexA
C008	merA	mercury(II) reductase	plus	STRESS	METAL	MERCURY	MERCURY	HMM	562	562	100	81.85	562	CAC69251.1	mercury(II) reductase	TIGR02053.1	mercury(II) reductase
C008	merP	mercury resistance system periplasmic binding protein MerP	plus	STRESS	METAL	MERCURY	MERCURY	HMM	95	91	100	69.47	95	AAC38219.1	mercury resistance system periplasmic binding protein MerP	TIGR02052.1	mercury resistance system periplasmic binding protein MerP
C008	aph(3')-IIb	aminoglycoside O-phosphotransferase APH(3')-IIb	core	AMR	AMR	AMINOGLYCOSIDE	KANAMYCIN	BLASTP	268	268	100	99.63	268	WP_003113011.1	aminoglycoside O-phosphotransferase APH(3')-IIb	NF032898.2	APH(3')-II family aminoglycoside O-phosphotransferase
C008	mexX	multidrug efflux RND transporter periplasmic adaptor subunit MexX	plus	AMR	AMR	EFFLUX	EFFLUX	BLASTP	396	396	100	98.99	396	AAF14522.1	multidrug efflux RND transporter periplasmic adaptor subunit MexX	NA	NA
C008	crpP	ICE-associated protein CrpP	plus	AMR	AMR	FLUOROQUINOLONE	FLUOROQUINOLONE	BLASTX	65	65	100	95.38	65	AEQ93536.1	ICE-associated protein CrpP	NA	NA
C008	pmrB_V15I	Pseudomonas aeruginosa colistin resistant PmrB	core	AMR	POINT	COLISTIN	COLISTIN	POINTP	477	477	100	98.95	477	WP_003112923.1	two-component system sensor histidine kinase PmrB	NA	NA
C008	crpP	ICE-associated protein CrpP	plus	AMR	AMR	FLUOROQUINOLONE	FLUOROQUINOLONE	BLASTX	65	65	100	98.46	65	AEQ93536.1	ICE-associated protein CrpP	NA	NA
C008	blaOXA-488	OXA-50 family oxacillin-hydrolyzing class D beta-lactamase OXA-488	core	AMR	AMR	BETA-LACTAM	BETA-LACTAM	ALLELEP	262	262	100	100	262	WP_003097028.1	OXA-50 family oxacillin-hydrolyzing class D beta-lactamase OXA-488	NF000432.2	OXA-50 family oxacillin-hydrolyzing class D beta-lactamase
C008	blaPDC-30	cephalosporin-hydrolyzing class C beta-lactamase PDC-30	core	AMR	AMR	BETA-LACTAM	CEPHALOSPORIN	ALLELEP	397	397	100	100	397	WP_003110141.1	cephalosporin-hydrolyzing class C beta-lactamase PDC-30	NF000422.6	PDC family class C beta-lactamase
C009	oprD_V359L	Pseudomonas aeruginosa carbapenem resistant OprD	core	AMR	POINT	BETA-LACTAM	CARBAPENEM	POINTP	441	443	100	94.58	443	WP_003112576.1	outer membrane porin OprD	NA	NA
C009	aph(3')-IIb	aminoglycoside O-phosphotransferase APH(3')-IIb	core	AMR	AMR	AMINOGLYCOSIDE	KANAMYCIN	BLASTP	268	268	100	99.63	268	WP_003113011.1	aminoglycoside O-phosphotransferase APH(3')-IIb	NF032898.2	APH(3')-II family aminoglycoside O-phosphotransferase
C009	mexX	multidrug efflux RND transporter periplasmic adaptor subunit MexX	plus	AMR	AMR	EFFLUX	EFFLUX	BLASTP	396	396	100	99.24	396	AAF14522.1	multidrug efflux RND transporter periplasmic adaptor subunit MexX	NA	NA
C009	gyrA_T83I	Pseudomonas aeruginosa quinolone resistant GyrA	core	AMR	POINT	QUINOLONE	QUINOLONE	POINTP	923	923	100	99.89	923	WP_003091448.1	DNA gyrase subunit A GyrA	NA	NA
C009	catB7	type B-4 chloramphenicol O-acetyltransferase CatB7	core	AMR	AMR	PHENICOL	CHLORAMPHENICOL	BLASTP	212	212	100	98.11	212	WP_003112709.1	type B-4 chloramphenicol O-acetyltransferase CatB7	NF000490.1	type B chloramphenicol O-acetyltransferase
C009	psi-GI	heat resistance protein PsiE-GI	plus	STRESS	HEAT	NA	NA	INTERNAL_STOP	143	165	86.67	99.3	143	APX31178.1	heat resistance protein PsiE-GI	NA	NA
C009	kefB-GI	heat resistance system K+/H+ antiporter KefB-GI	plus	STRESS	HEAT	NA	NA	BLASTP	571	571	100	95.27	571	APX31177.1	heat resistance system K+/H+ antiporter KefB-GI	NA	NA
C009	trxLHR	heat resistance system thioredoxin Trx-GI	plus	STRESS	HEAT	NA	NA	BLASTP	146	146	100	95.21	146	APX31176.1	heat resistance system thioredoxin Trx-GI	NA	NA
C009	hdeD-GI	heat resistance membrane protein HdeD-GI	plus	STRESS	HEAT	NA	NA	BLASTP	203	203	100	94.09	203	APX31174.1	heat resistance membrane protein HdeD-GI	NA	NA
C009	yfdX2	heat resistance protein YfdX2	plus	STRESS	HEAT	NA	NA	BLASTP	295	295	100	93.22	295	ASF80766.1	heat resistance protein YfdX2	NA	NA
C009	yfdX1	heat resistance protein YfdX1	plus	STRESS	HEAT	NA	NA	BLASTP	302	304	100	91.45	304	APX31172.1	heat resistance protein YfdX1	NA	NA
C009	shsP	small heat shock protein sHSP20-GI	plus	STRESS	HEAT	NA	NA	BLASTP	152	152	100	98.03	152	ASF80771.1	small heat shock protein sHSP20-GI	NA	NA
C009	clpK	heat shock survival AAA family ATPase ClpK	plus	STRESS	HEAT	NA	NA	BLASTP	949	949	100	94.84	949	ASF80763.1	heat shock survival AAA family ATPase ClpK	NF033606.1	heat shock survival AAA family ATPase ClpK
C009	fosA	FosA family fosfomycin resistance glutathione transferase	core	AMR	AMR	FOSFOMYCIN	FOSFOMYCIN	INTERNAL_STOP	109	135	80.74	99.08	109	WP_003082280.1	FosA family fosfomycin resistance glutathione transferase	NA	NA
C009	mexA	multidrug efflux RND transporter periplasmic adaptor subunit MexA	plus	AMR	AMR	EFFLUX	EFFLUX	EXACTP	383	383	100	100	383	AAA74436.1	multidrug efflux RND transporter periplasmic adaptor subunit MexA	NF033834.1	multidrug efflux RND transporter periplasmic adaptor subunit MexA
C009	mexE	multidrug efflux RND transporter periplasmic adaptor subunit MexE	plus	AMR	AMR	EFFLUX	EFFLUX	EXACTP	414	414	100	100	414	AAG05881.1	multidrug efflux RND transporter periplasmic adaptor subunit MexE	NF045904.1	multidrug efflux RND transporter periplasmic adaptor subunit MexE
C009	merR	mercury resistance transcriptional regulator MerR	plus	STRESS	METAL	MERCURY	MERCURY	BLASTP	144	144	100	94.44	144	AAC38229.1	mercury resistance transcriptional regulator MerR	NF010315.0	mercury resistance transcriptional regulator MerR
C009	merT	mercuric transport protein MerT	plus	STRESS	METAL	MERCURY	MERCURY	BLASTP	116	116	100	93.97	116	AAA98222.1	mercuric transport protein MerT	NA	NA
C009	merP	mercury resistance system periplasmic binding protein MerP	plus	STRESS	METAL	MERCURY	MERCURY	BLASTP	91	91	98.9	93.33	90	AAA98223.1	mercury resistance system periplasmic binding protein MerP	TIGR02052.1	mercury resistance system periplasmic binding protein MerP
C009	merF	mercury resistance system transport protein MerF	plus	STRESS	METAL	MERCURY	MERCURY	EXACTP	81	81	100	100	81	ABA25986.1	mercury resistance system transport protein MerF	NF033565.0	mercury resistance system transport protein MerF
C009	merA	mercury(II) reductase	plus	STRESS	METAL	MERCURY	MERCURY	HMM	548	561	100	85.38	561	AAC38220.1	mercury(II) reductase	TIGR02053.1	mercury(II) reductase
C009	merD	mercury resistance co-regulator MerD	plus	STRESS	METAL	MERCURY	MERCURY	BLASTP	121	121	100	98.35	121	AAC38221.1	mercury resistance co-regulator MerD	NF033783.1	mercury resistance co-regulator MerD
C009	merE	broad-spectrum mercury transporter MerE	plus	STRESS	METAL	MERCURY	MERCURY	EXACTP	78	78	100	100	78	AAC38236.1	broad-spectrum mercury transporter MerE	NF010310.2	broad-spectrum mercury transporter MerE
C009	crpP	ICE-associated protein CrpP	plus	AMR	AMR	FLUOROQUINOLONE	FLUOROQUINOLONE	BLASTX	65	65	100	95.38	65	AEQ93536.1	ICE-associated protein CrpP	NA	NA
C009	blaPDC-8	class C beta-lactamase PDC-8	core	AMR	AMR	BETA-LACTAM	CEPHALOSPORIN	ALLELEP	397	397	100	100	397	WP_003118203.1	class C beta-lactamase PDC-8	NF000422.6	PDC family class C beta-lactamase
C009	blaOXA-396	OXA-50 family oxacillin-hydrolyzing class D beta-lactamase OXA-396	core	AMR	AMR	BETA-LACTAM	BETA-LACTAM	ALLELEP	262	262	100	100	262	WP_016852290.1	OXA-50 family oxacillin-hydrolyzing class D beta-lactamase OXA-396	NF000432.2	OXA-50 family oxacillin-hydrolyzing class D beta-lactamase
C010	oprD_V359L	Pseudomonas aeruginosa carbapenem resistant OprD	core	AMR	POINT	BETA-LACTAM	CARBAPENEM	POINTP	441	443	100	94.58	443	WP_003112576.1	outer membrane porin OprD	NA	NA
C010	aph(3')-IIb	aminoglycoside O-phosphotransferase APH(3')-IIb	core	AMR	AMR	AMINOGLYCOSIDE	KANAMYCIN	BLASTP	268	268	100	99.63	268	WP_003113011.1	aminoglycoside O-phosphotransferase APH(3')-IIb	NF032898.2	APH(3')-II family aminoglycoside O-phosphotransferase
C010	crpP	ICE-associated protein CrpP	plus	AMR	AMR	FLUOROQUINOLONE	FLUOROQUINOLONE	BLASTX	65	65	100	95.38	65	AEQ93536.1	ICE-associated protein CrpP	NA	NA
C010	fosA	FosA family fosfomycin resistance glutathione transferase	core	AMR	AMR	FOSFOMYCIN	FOSFOMYCIN	BLASTP	135	135	100	99.26	135	WP_003082280.1	FosA family fosfomycin resistance glutathione transferase	NF000094.1	FosA family fosfomycin resistance glutathione transferase
C010	mexE	multidrug efflux RND transporter periplasmic adaptor subunit MexE	plus	AMR	AMR	EFFLUX	EFFLUX	EXACTP	414	414	100	100	414	AAG05881.1	multidrug efflux RND transporter periplasmic adaptor subunit MexE	NF045904.1	multidrug efflux RND transporter periplasmic adaptor subunit MexE
C010	mexA	multidrug efflux RND transporter periplasmic adaptor subunit MexA	plus	AMR	AMR	EFFLUX	EFFLUX	BLASTP	383	383	100	99.74	383	AAA74436.1	multidrug efflux RND transporter periplasmic adaptor subunit MexA	NF033834.1	multidrug efflux RND transporter periplasmic adaptor subunit MexA
C010	gyrA_D87N	Pseudomonas aeruginosa quinolone resistant GyrA	core	AMR	POINT	QUINOLONE	QUINOLONE	POINTP	923	923	100	99.78	923	WP_003091448.1	DNA gyrase subunit A GyrA	NA	NA
C010	mexX	multidrug efflux RND transporter periplasmic adaptor subunit MexX	plus	AMR	AMR	EFFLUX	EFFLUX	BLASTP	396	396	100	99.24	396	AAF14522.1	multidrug efflux RND transporter periplasmic adaptor subunit MexX	NA	NA
C010	catB7	type B-4 chloramphenicol O-acetyltransferase CatB7	core	AMR	AMR	PHENICOL	CHLORAMPHENICOL	BLASTP	212	212	100	99.53	212	WP_003112709.1	type B-4 chloramphenicol O-acetyltransferase CatB7	NF000490.1	type B chloramphenicol O-acetyltransferase
C010	blaPDC-3	extended-spectrum class C beta-lactamase PDC-3	core	AMR	AMR	BETA-LACTAM	CEPHALOSPORIN	ALLELEP	397	397	100	100	397	WP_003121934.1	extended-spectrum class C beta-lactamase PDC-3	NF000422.6	PDC family class C beta-lactamase
C010	blaOXA-494	OXA-50 family oxacillin-hydrolyzing class D beta-lactamase OXA-494	core	AMR	AMR	BETA-LACTAM	BETA-LACTAM	ALLELEP	262	262	100	100	262	WP_003118452.1	OXA-50 family oxacillin-hydrolyzing class D beta-lactamase OXA-494	NF000432.2	OXA-50 family oxacillin-hydrolyzing class D beta-lactamase
C011	mexA	multidrug efflux RND transporter periplasmic adaptor subunit MexA	plus	AMR	AMR	EFFLUX	EFFLUX	EXACTP	383	383	100	100	383	AAA74436.1	multidrug efflux RND transporter periplasmic adaptor subunit MexA	NF033834.1	multidrug efflux RND transporter periplasmic adaptor subunit MexA
C011	parC_S87L	Pseudomonas aeruginosa quinolone resistant ParC	core	AMR	POINT	QUINOLONE	QUINOLONE	POINTP	754	754	100	99.87	754	WP_003095687.1	DNA topoisomerase IV subunit A ParC	NA	NA
C011	mexX	multidrug efflux RND transporter periplasmic adaptor subunit MexX	plus	AMR	AMR	EFFLUX	EFFLUX	BLASTP	396	396	100	99.24	396	AAF14522.1	multidrug efflux RND transporter periplasmic adaptor subunit MexX	NA	NA
C011	catB7	type B-4 chloramphenicol O-acetyltransferase CatB7	core	AMR	AMR	PHENICOL	CHLORAMPHENICOL	BLASTP	212	212	100	99.06	212	WP_003112709.1	type B-4 chloramphenicol O-acetyltransferase CatB7	NF000490.1	type B chloramphenicol O-acetyltransferase
C011	gyrA_T83I	Pseudomonas aeruginosa quinolone resistant GyrA	core	AMR	POINT	QUINOLONE	QUINOLONE	POINTP	923	923	100	99.89	923	WP_003091448.1	DNA gyrase subunit A GyrA	NA	NA
C011	mexE	multidrug efflux RND transporter periplasmic adaptor subunit MexE	plus	AMR	AMR	EFFLUX	EFFLUX	EXACTP	414	414	100	100	414	AAG05881.1	multidrug efflux RND transporter periplasmic adaptor subunit MexE	NF045904.1	multidrug efflux RND transporter periplasmic adaptor subunit MexE
C011	pmrB_V15I	Pseudomonas aeruginosa colistin resistant PmrB	core	AMR	POINT	COLISTIN	COLISTIN	POINTP	477	477	100	98.74	477	WP_003112923.1	two-component system sensor histidine kinase PmrB	NA	NA
C011	crpP	ICE-associated protein CrpP	plus	AMR	AMR	FLUOROQUINOLONE	FLUOROQUINOLONE	BLASTX	65	65	100	96.92	65	AEQ93536.1	ICE-associated protein CrpP	NA	NA
C011	fosA	FosA family fosfomycin resistance glutathione transferase	core	AMR	AMR	FOSFOMYCIN	FOSFOMYCIN	INTERNAL_STOP	109	135	80.74	99.08	109	WP_003082280.1	FosA family fosfomycin resistance glutathione transferase	NA	NA
C011	aph(3')-IIb	aminoglycoside O-phosphotransferase APH(3')-IIb	core	AMR	AMR	AMINOGLYCOSIDE	KANAMYCIN	BLASTP	268	268	100	99.25	268	WP_003113011.1	aminoglycoside O-phosphotransferase APH(3')-IIb	NF032898.2	APH(3')-II family aminoglycoside O-phosphotransferase
C011	merP	mercury resistance system periplasmic binding protein MerP	plus	STRESS	METAL	MERCURY	MERCURY	HMM	95	91	100	69.47	95	AAC38219.1	mercury resistance system periplasmic binding protein MerP	TIGR02052.1	mercury resistance system periplasmic binding protein MerP
C011	merA	mercury(II) reductase	plus	STRESS	METAL	MERCURY	MERCURY	HMM	562	562	100	81.85	562	CAC69251.1	mercury(II) reductase	TIGR02053.1	mercury(II) reductase
C011	blaOXA-395	OXA-50 family oxacillin-hydrolyzing class D beta-lactamase OXA-395	core	AMR	AMR	BETA-LACTAM	BETA-LACTAM	ALLELEP	262	262	100	100	262	WP_015649877.1	OXA-50 family oxacillin-hydrolyzing class D beta-lactamase OXA-395	NF000432.2	OXA-50 family oxacillin-hydrolyzing class D beta-lactamase
C011	blaPDC-3	extended-spectrum class C beta-lactamase PDC-3	core	AMR	AMR	BETA-LACTAM	CEPHALOSPORIN	ALLELEP	397	397	100	100	397	WP_003121934.1	extended-spectrum class C beta-lactamase PDC-3	NF000422.6	PDC family class C beta-lactamase
C012	mexA	multidrug efflux RND transporter periplasmic adaptor subunit MexA	plus	AMR	AMR	EFFLUX	EFFLUX	EXACTP	383	383	100	100	383	AAA74436.1	multidrug efflux RND transporter periplasmic adaptor subunit MexA	NF033834.1	multidrug efflux RND transporter periplasmic adaptor subunit MexA
C012	mexE	multidrug efflux RND transporter periplasmic adaptor subunit MexE	plus	AMR	AMR	EFFLUX	EFFLUX	EXACTP	414	414	100	100	414	AAG05881.1	multidrug efflux RND transporter periplasmic adaptor subunit MexE	NF045904.1	multidrug efflux RND transporter periplasmic adaptor subunit MexE
C012	merP	mercury resistance system periplasmic binding protein MerP	plus	STRESS	METAL	MERCURY	MERCURY	HMM	95	91	100	69.47	95	AAC38219.1	mercury resistance system periplasmic binding protein MerP	TIGR02052.1	mercury resistance system periplasmic binding protein MerP
C012	merA	mercury(II) reductase	plus	STRESS	METAL	MERCURY	MERCURY	HMM	562	562	100	81.85	562	CAC69251.1	mercury(II) reductase	TIGR02053.1	mercury(II) reductase
C012	merR	mercury resistance transcriptional regulator MerR	plus	STRESS	METAL	MERCURY	MERCURY	EXACTP	144	144	100	100	144	CAA77320.1	mercury resistance transcriptional regulator MerR	NF010315.0	mercury resistance transcriptional regulator MerR
C012	merT	mercuric transport protein MerT	plus	STRESS	METAL	MERCURY	MERCURY	BLASTP	116	116	100	93.97	116	CAA70196.1	mercuric transport protein MerT	NA	NA
C012	merP	mercury resistance system periplasmic binding protein MerP	plus	STRESS	METAL	MERCURY	MERCURY	EXACTP	91	91	100	100	91	AAC38219.1	mercury resistance system periplasmic binding protein MerP	TIGR02052.1	mercury resistance system periplasmic binding protein MerP
C012	merA	mercury(II) reductase	plus	STRESS	METAL	MERCURY	MERCURY	BLASTP	561	561	100	98.75	561	AAC38220.1	mercury(II) reductase	TIGR02053.1	mercury(II) reductase
C012	merD	mercury resistance co-regulator MerD	plus	STRESS	METAL	MERCURY	MERCURY	EXACTP	121	121	100	100	121	ABF13034.1	mercury resistance co-regulator MerD	NF033783.1	mercury resistance co-regulator MerD
C012	merE	broad-spectrum mercury transporter MerE	plus	STRESS	METAL	MERCURY	MERCURY	EXACTP	78	78	100	100	78	CAA77325.1	broad-spectrum mercury transporter MerE	NF010310.2	broad-spectrum mercury transporter MerE
C012	aph(3')-IIb	aminoglycoside O-phosphotransferase APH(3')-IIb	core	AMR	AMR	AMINOGLYCOSIDE	KANAMYCIN	BLASTP	268	268	100	99.63	268	WP_003113011.1	aminoglycoside O-phosphotransferase APH(3')-IIb	NF032898.2	APH(3')-II family aminoglycoside O-phosphotransferase
C012	catB7	type B-4 chloramphenicol O-acetyltransferase CatB7	core	AMR	AMR	PHENICOL	CHLORAMPHENICOL	EXACTP	212	212	100	100	212	WP_003112709.1	type B-4 chloramphenicol O-acetyltransferase CatB7	NF000490.1	type B chloramphenicol O-acetyltransferase
C012	mexX	multidrug efflux RND transporter periplasmic adaptor subunit MexX	plus	AMR	AMR	EFFLUX	EFFLUX	BLASTP	396	396	100	99.24	396	AAF14522.1	multidrug efflux RND transporter periplasmic adaptor subunit MexX	NA	NA
C012	fosA	FosA family fosfomycin resistance glutathione transferase	core	AMR	AMR	FOSFOMYCIN	FOSFOMYCIN	EXACTP	135	135	100	100	135	WP_003082280.1	FosA family fosfomycin resistance glutathione transferase	NF000094.1	FosA family fosfomycin resistance glutathione transferase
C012	blaOXA-847	OXA-50 family oxacillin-hydrolyzing class D beta-lactamase OXA-847	core	AMR	AMR	BETA-LACTAM	BETA-LACTAM	ALLELEP	262	262	100	100	262	WP_010793618.1	OXA-50 family oxacillin-hydrolyzing class D beta-lactamase OXA-847	NF000432.2	OXA-50 family oxacillin-hydrolyzing class D beta-lactamase
C012	blaPDC-1	cephalosporin-hydrolyzing class C beta-lactamase PDC-1	core	AMR	AMR	BETA-LACTAM	CEPHALOSPORIN	ALLELEP	397	397	100	100	397	WP_003101289.1	cephalosporin-hydrolyzing class C beta-lactamase PDC-1	NF000422.6	PDC family class C beta-lactamase
C013	merA	mercury(II) reductase	plus	STRESS	METAL	MERCURY	MERCURY	HMM	562	562	100	81.85	562	CAC69251.1	mercury(II) reductase	TIGR02053.1	mercury(II) reductase
C013	merP	mercury resistance system periplasmic binding protein MerP	plus	STRESS	METAL	MERCURY	MERCURY	HMM	95	91	100	69.47	95	AAC38219.1	mercury resistance system periplasmic binding protein MerP	TIGR02052.1	mercury resistance system periplasmic binding protein MerP
C013	gyrA_T83I	Pseudomonas aeruginosa quinolone resistant GyrA	core	AMR	POINT	QUINOLONE	QUINOLONE	POINTP	923	923	100	99.89	923	WP_003091448.1	DNA gyrase subunit A GyrA	NA	NA
C013	aph(3')-IIb	aminoglycoside O-phosphotransferase APH(3')-IIb	core	AMR	AMR	AMINOGLYCOSIDE	KANAMYCIN	BLASTP	268	268	100	99.63	268	WP_003113011.1	aminoglycoside O-phosphotransferase APH(3')-IIb	NF032898.2	APH(3')-II family aminoglycoside O-phosphotransferase
C013	mexA	multidrug efflux RND transporter periplasmic adaptor subunit MexA	plus	AMR	AMR	EFFLUX	EFFLUX	EXACTP	383	383	100	100	383	AAA74436.1	multidrug efflux RND transporter periplasmic adaptor subunit MexA	NF033834.1	multidrug efflux RND transporter periplasmic adaptor subunit MexA
C013	mexE	multidrug efflux RND transporter periplasmic adaptor subunit MexE	plus	AMR	AMR	EFFLUX	EFFLUX	EXACTP	414	414	100	100	414	AAG05881.1	multidrug efflux RND transporter periplasmic adaptor subunit MexE	NF045904.1	multidrug efflux RND transporter periplasmic adaptor subunit MexE
C013	mexX	multidrug efflux RND transporter periplasmic adaptor subunit MexX	plus	AMR	AMR	EFFLUX	EFFLUX	BLASTP	396	396	100	99.24	396	AAF14522.1	multidrug efflux RND transporter periplasmic adaptor subunit MexX	NA	NA
C013	catB7	type B-4 chloramphenicol O-acetyltransferase CatB7	core	AMR	AMR	PHENICOL	CHLORAMPHENICOL	EXACTP	212	212	100	100	212	WP_003112709.1	type B-4 chloramphenicol O-acetyltransferase CatB7	NF000490.1	type B chloramphenicol O-acetyltransferase
C013	fosA	FosA family fosfomycin resistance glutathione transferase	core	AMR	AMR	FOSFOMYCIN	FOSFOMYCIN	EXACTP	135	135	100	100	135	WP_003082280.1	FosA family fosfomycin resistance glutathione transferase	NF000094.1	FosA family fosfomycin resistance glutathione transferase
C013	blaOXA-847	OXA-50 family oxacillin-hydrolyzing class D beta-lactamase OXA-847	core	AMR	AMR	BETA-LACTAM	BETA-LACTAM	ALLELEP	262	262	100	100	262	WP_010793618.1	OXA-50 family oxacillin-hydrolyzing class D beta-lactamase OXA-847	NF000432.2	OXA-50 family oxacillin-hydrolyzing class D beta-lactamase
C013	blaPDC-1	cephalosporin-hydrolyzing class C beta-lactamase PDC-1	core	AMR	AMR	BETA-LACTAM	CEPHALOSPORIN	ALLELEP	397	397	100	100	397	WP_003101289.1	cephalosporin-hydrolyzing class C beta-lactamase PDC-1	NF000422.6	PDC family class C beta-lactamase
C014	oprD_V359L	Pseudomonas aeruginosa carbapenem resistant OprD	core	AMR	POINT	BETA-LACTAM	CARBAPENEM	POINTP	441	443	100	94.58	443	WP_003112576.1	outer membrane porin OprD	NA	NA
C014	mexA	multidrug efflux RND transporter periplasmic adaptor subunit MexA	plus	AMR	AMR	EFFLUX	EFFLUX	EXACTP	383	383	100	100	383	AAA74436.1	multidrug efflux RND transporter periplasmic adaptor subunit MexA	NF033834.1	multidrug efflux RND transporter periplasmic adaptor subunit MexA
C014	aph(3')-IIb	aminoglycoside O-phosphotransferase APH(3')-IIb	core	AMR	AMR	AMINOGLYCOSIDE	KANAMYCIN	BLASTP	268	268	100	99.25	268	WP_003113011.1	aminoglycoside O-phosphotransferase APH(3')-IIb	NF032898.2	APH(3')-II family aminoglycoside O-phosphotransferase
C014	mexX	multidrug efflux RND transporter periplasmic adaptor subunit MexX	plus	AMR	AMR	EFFLUX	EFFLUX	BLASTP	396	396	100	99.24	396	AAF14522.1	multidrug efflux RND transporter periplasmic adaptor subunit MexX	NA	NA
C014	mexE	multidrug efflux RND transporter periplasmic adaptor subunit MexE	plus	AMR	AMR	EFFLUX	EFFLUX	EXACTP	414	414	100	100	414	AAG05881.1	multidrug efflux RND transporter periplasmic adaptor subunit MexE	NF045904.1	multidrug efflux RND transporter periplasmic adaptor subunit MexE
C014	clpK	heat shock survival AAA family ATPase ClpK	plus	STRESS	HEAT	NA	NA	BLASTP	949	949	100	95.79	949	ASF80763.1	heat shock survival AAA family ATPase ClpK	NF033606.1	heat shock survival AAA family ATPase ClpK
C014	trxLHR	heat resistance system thioredoxin Trx-GI	plus	STRESS	HEAT	NA	NA	BLASTP	146	146	100	91.1	146	APX31176.1	heat resistance system thioredoxin Trx-GI	NA	NA
C014	kefB-GI	heat resistance system K+/H+ antiporter KefB-GI	plus	STRESS	HEAT	NA	NA	BLASTP	576	571	99.3	90.83	567	APX31177.1	heat resistance system K+/H+ antiporter KefB-GI	NA	NA
C014	psi-GI	heat resistance protein PsiE-GI	plus	STRESS	HEAT	NA	NA	BLASTP	165	165	100	91.52	165	APX31178.1	heat resistance protein PsiE-GI	NA	NA
C014	catB7	type B-4 chloramphenicol O-acetyltransferase CatB7	core	AMR	AMR	PHENICOL	CHLORAMPHENICOL	BLASTP	212	212	100	99.06	212	WP_003112709.1	type B-4 chloramphenicol O-acetyltransferase CatB7	NF000490.1	type B chloramphenicol O-acetyltransferase
C014	crpP	ICE-associated protein CrpP	plus	AMR	AMR	FLUOROQUINOLONE	FLUOROQUINOLONE	BLASTX	65	65	100	98.46	65	AEQ93536.1	ICE-associated protein CrpP	NA	NA
C014	merP	mercury resistance system periplasmic binding protein MerP	plus	STRESS	METAL	MERCURY	MERCURY	HMM	91	91	100	49.45	91	AAC38232.1	mercury resistance system periplasmic binding protein MerP	TIGR02052.1	mercury resistance system periplasmic binding protein MerP
C014	merP	mercury resistance system periplasmic binding protein MerP	plus	STRESS	METAL	MERCURY	MERCURY	HMM	101	91	89.01	75.31	81	AAC38219.1	mercury resistance system periplasmic binding protein MerP	TIGR02052.1	mercury resistance system periplasmic binding protein MerP
C014	merA	mercury(II) reductase	plus	STRESS	METAL	MERCURY	MERCURY	HMM	562	562	100	81.85	562	CAC69251.1	mercury(II) reductase	TIGR02053.1	mercury(II) reductase
C014	fosA	FosA family fosfomycin resistance glutathione transferase	core	AMR	AMR	FOSFOMYCIN	FOSFOMYCIN	EXACTP	135	135	100	100	135	WP_003082280.1	FosA family fosfomycin resistance glutathione transferase	NF000094.1	FosA family fosfomycin resistance glutathione transferase
C014	blaOXA-905	OXA-50 family oxacillin-hydrolyzing class D beta-lactamase OXA-905	core	AMR	AMR	BETA-LACTAM	BETA-LACTAM	ALLELEP	262	262	100	100	262	WP_003161096.1	OXA-50 family oxacillin-hydrolyzing class D beta-lactamase OXA-905	NF000432.2	OXA-50 family oxacillin-hydrolyzing class D beta-lactamase
C014	blaPDC-8	class C beta-lactamase PDC-8	core	AMR	AMR	BETA-LACTAM	CEPHALOSPORIN	ALLELEP	397	397	100	100	397	WP_003118203.1	class C beta-lactamase PDC-8	NF000422.6	PDC family class C beta-lactamase
C015	mexX	multidrug efflux RND transporter periplasmic adaptor subunit MexX	plus	AMR	AMR	EFFLUX	EFFLUX	BLASTP	395	396	99.75	100	395	AAF14522.1	multidrug efflux RND transporter periplasmic adaptor subunit MexX	NA	NA
C015	aph(3')-IIb	aminoglycoside O-phosphotransferase APH(3')-IIb	core	AMR	AMR	AMINOGLYCOSIDE	KANAMYCIN	BLASTP	268	268	100	99.25	268	WP_003113011.1	aminoglycoside O-phosphotransferase APH(3')-IIb	NF032898.2	APH(3')-II family aminoglycoside O-phosphotransferase
C015	mexE	multidrug efflux RND transporter periplasmic adaptor subunit MexE	plus	AMR	AMR	EFFLUX	EFFLUX	EXACTP	414	414	100	100	414	AAG05881.1	multidrug efflux RND transporter periplasmic adaptor subunit MexE	NF045904.1	multidrug efflux RND transporter periplasmic adaptor subunit MexE
C015	catB7	type B-4 chloramphenicol O-acetyltransferase CatB7	core	AMR	AMR	PHENICOL	CHLORAMPHENICOL	BLASTP	212	212	100	99.06	212	WP_003112709.1	type B-4 chloramphenicol O-acetyltransferase CatB7	NF000490.1	type B chloramphenicol O-acetyltransferase
C015	fosA	FosA family fosfomycin resistance glutathione transferase	core	AMR	AMR	FOSFOMYCIN	FOSFOMYCIN	EXACTP	135	135	100	100	135	WP_003082280.1	FosA family fosfomycin resistance glutathione transferase	NF000094.1	FosA family fosfomycin resistance glutathione transferase
C015	arsD	arsenite efflux transporter metallochaperone ArsD	plus	STRESS	METAL	ARSENIC	ARSENITE	HMM	119	120	99.17	56.3	119	AAA93060.1	arsenite efflux transporter metallochaperone ArsD	NF033727.1	arsenite efflux transporter metallochaperone ArsD
C015	merP	mercury resistance system periplasmic binding protein MerP	plus	STRESS	METAL	MERCURY	MERCURY	HMM	91	91	100	48.35	91	AAA98223.1	mercury resistance system periplasmic binding protein MerP	TIGR02052.1	mercury resistance system periplasmic binding protein MerP
C015	crpP	ICE-associated protein CrpP	plus	AMR	AMR	FLUOROQUINOLONE	FLUOROQUINOLONE	BLASTX	65	65	100	96.92	65	AEQ93536.1	ICE-associated protein CrpP	NA	NA
C015	merA	mercury(II) reductase	plus	STRESS	METAL	MERCURY	MERCURY	HMM	484	631	70.36	42.51	454	AAA83977.1	mercury(II) reductase	TIGR02053.1	mercury(II) reductase
C015	gyrA_T83I	Pseudomonas aeruginosa quinolone resistant GyrA	core	AMR	POINT	QUINOLONE	QUINOLONE	POINTP	923	923	100	99.89	923	WP_003091448.1	DNA gyrase subunit A GyrA	NA	NA
C015	mexA	multidrug efflux RND transporter periplasmic adaptor subunit MexA	plus	AMR	AMR	EFFLUX	EFFLUX	EXACTP	383	383	100	100	383	AAA74436.1	multidrug efflux RND transporter periplasmic adaptor subunit MexA	NF033834.1	multidrug efflux RND transporter periplasmic adaptor subunit MexA
C015	blaPDC-8	class C beta-lactamase PDC-8	core	AMR	AMR	BETA-LACTAM	CEPHALOSPORIN	ALLELEP	397	397	100	100	397	WP_003118203.1	class C beta-lactamase PDC-8	NF000422.6	PDC family class C beta-lactamase
C015	blaOXA-486	OXA-50 family oxacillin-hydrolyzing class D beta-lactamase OXA-486	core	AMR	AMR	BETA-LACTAM	BETA-LACTAM	ALLELEP	262	262	100	100	262	WP_003161965.1	OXA-50 family oxacillin-hydrolyzing class D beta-lactamase OXA-486	NF000432.2	OXA-50 family oxacillin-hydrolyzing class D beta-lactamase
C016	fosA	FosA family fosfomycin resistance glutathione transferase	core	AMR	AMR	FOSFOMYCIN	FOSFOMYCIN	EXACTP	135	135	100	100	135	WP_003082280.1	FosA family fosfomycin resistance glutathione transferase	NF000094.1	FosA family fosfomycin resistance glutathione transferase
C016	mexA	multidrug efflux RND transporter periplasmic adaptor subunit MexA	plus	AMR	AMR	EFFLUX	EFFLUX	EXACTP	383	383	100	100	383	AAA74436.1	multidrug efflux RND transporter periplasmic adaptor subunit MexA	NF033834.1	multidrug efflux RND transporter periplasmic adaptor subunit MexA
C016	catB7	type B-4 chloramphenicol O-acetyltransferase CatB7	core	AMR	AMR	PHENICOL	CHLORAMPHENICOL	BLASTP	212	212	100	98.11	212	WP_003112709.1	type B-4 chloramphenicol O-acetyltransferase CatB7	NF000490.1	type B chloramphenicol O-acetyltransferase
C016	aph(3')-IIb	aminoglycoside O-phosphotransferase APH(3')-IIb	core	AMR	AMR	AMINOGLYCOSIDE	KANAMYCIN	EXACTP	268	268	100	100	268	WP_003113011.1	aminoglycoside O-phosphotransferase APH(3')-IIb	NF032898.2	APH(3')-II family aminoglycoside O-phosphotransferase
C016	mexE	multidrug efflux RND transporter periplasmic adaptor subunit MexE	plus	AMR	AMR	EFFLUX	EFFLUX	BLASTP	414	414	100	99.28	414	AAG05881.1	multidrug efflux RND transporter periplasmic adaptor subunit MexE	NF045904.1	multidrug efflux RND transporter periplasmic adaptor subunit MexE
C016	pmrB_V15I	Pseudomonas aeruginosa colistin resistant PmrB	core	AMR	POINT	COLISTIN	COLISTIN	POINTP	477	477	100	98.95	477	WP_003112923.1	two-component system sensor histidine kinase PmrB	NA	NA
C016	mexX	multidrug efflux RND transporter periplasmic adaptor subunit MexX	plus	AMR	AMR	EFFLUX	EFFLUX	BLASTP	396	396	100	98.99	396	AAF14522.1	multidrug efflux RND transporter periplasmic adaptor subunit MexX	NA	NA
C016	blaOXA-846	OXA-50 family oxacillin-hydrolyzing class D beta-lactamase OXA-846	core	AMR	AMR	BETA-LACTAM	BETA-LACTAM	ALLELEP	262	262	100	100	262	WP_033989974.1	OXA-50 family oxacillin-hydrolyzing class D beta-lactamase OXA-846	NF000432.2	OXA-50 family oxacillin-hydrolyzing class D beta-lactamase
C016	blaPDC-11	class C beta-lactamase PDC-11	core	AMR	AMR	BETA-LACTAM	CEPHALOSPORIN	ALLELEP	397	397	100	100	397	WP_033990638.1	class C beta-lactamase PDC-11	NF000422.6	PDC family class C beta-lactamase
C017	catB7	type B-4 chloramphenicol O-acetyltransferase CatB7	core	AMR	AMR	PHENICOL	CHLORAMPHENICOL	EXACTP	212	212	100	100	212	WP_003112709.1	type B-4 chloramphenicol O-acetyltransferase CatB7	NF000490.1	type B chloramphenicol O-acetyltransferase
C017	arsN1	arsinothricin resistance N-acetyltransferase ArsN1 family B	plus	STRESS	METAL	ARSENIC	ARSENIC	HMM	181	186	93.55	71.26	174	AAN67541.1	arsinothricin resistance N-acetyltransferase ArsN1 family B	NF040504.1	arsinothricin resistance N-acetyltransferase ArsN1 family B
C017	crpP	ICE-associated protein CrpP	plus	AMR	AMR	FLUOROQUINOLONE	FLUOROQUINOLONE	BLASTX	65	65	100	96.92	65	AEQ93536.1	ICE-associated protein CrpP	NA	NA
C017	merP	mercury resistance system periplasmic binding protein MerP	plus	STRESS	METAL	MERCURY	MERCURY	HMM	91	91	100	49.45	91	AAC38232.1	mercury resistance system periplasmic binding protein MerP	TIGR02052.1	mercury resistance system periplasmic binding protein MerP
C017	mexX	multidrug efflux RND transporter periplasmic adaptor subunit MexX	plus	AMR	AMR	EFFLUX	EFFLUX	BLASTP	396	396	100	99.24	396	AAF14522.1	multidrug efflux RND transporter periplasmic adaptor subunit MexX	NA	NA
C017	mexA	multidrug efflux RND transporter periplasmic adaptor subunit MexA	plus	AMR	AMR	EFFLUX	EFFLUX	EXACTP	383	383	100	100	383	AAA74436.1	multidrug efflux RND transporter periplasmic adaptor subunit MexA	NF033834.1	multidrug efflux RND transporter periplasmic adaptor subunit MexA
C017	mexE	multidrug efflux RND transporter periplasmic adaptor subunit MexE	plus	AMR	AMR	EFFLUX	EFFLUX	EXACTP	414	414	100	100	414	AAG05881.1	multidrug efflux RND transporter periplasmic adaptor subunit MexE	NF045904.1	multidrug efflux RND transporter periplasmic adaptor subunit MexE
C017	aph(3')-IIb	aminoglycoside O-phosphotransferase APH(3')-IIb	core	AMR	AMR	AMINOGLYCOSIDE	KANAMYCIN	BLASTP	268	268	100	99.63	268	WP_003113011.1	aminoglycoside O-phosphotransferase APH(3')-IIb	NF032898.2	APH(3')-II family aminoglycoside O-phosphotransferase
C017	fosA	FosA family fosfomycin resistance glutathione transferase	core	AMR	AMR	FOSFOMYCIN	FOSFOMYCIN	EXACTP	135	135	100	100	135	WP_003082280.1	FosA family fosfomycin resistance glutathione transferase	NF000094.1	FosA family fosfomycin resistance glutathione transferase
C017	blaOXA-847	OXA-50 family oxacillin-hydrolyzing class D beta-lactamase OXA-847	core	AMR	AMR	BETA-LACTAM	BETA-LACTAM	ALLELEP	262	262	100	100	262	WP_010793618.1	OXA-50 family oxacillin-hydrolyzing class D beta-lactamase OXA-847	NF000432.2	OXA-50 family oxacillin-hydrolyzing class D beta-lactamase
C017	blaPDC-1	cephalosporin-hydrolyzing class C beta-lactamase PDC-1	core	AMR	AMR	BETA-LACTAM	CEPHALOSPORIN	ALLELEP	397	397	100	100	397	WP_003101289.1	cephalosporin-hydrolyzing class C beta-lactamase PDC-1	NF000422.6	PDC family class C beta-lactamase
C018	oprD_V359L	Pseudomonas aeruginosa carbapenem resistant OprD	core	AMR	POINT	BETA-LACTAM	CARBAPENEM	POINTP	441	443	100	94.58	443	WP_003112576.1	outer membrane porin OprD	NA	NA
C018	fosA	FosA family fosfomycin resistance glutathione transferase	core	AMR	AMR	FOSFOMYCIN	FOSFOMYCIN	EXACTP	135	135	100	100	135	WP_003082280.1	FosA family fosfomycin resistance glutathione transferase	NF000094.1	FosA family fosfomycin resistance glutathione transferase
C018	merP	mercury resistance system periplasmic binding protein MerP	plus	STRESS	METAL	MERCURY	MERCURY	HMM	91	91	100	49.45	91	AAC38232.1	mercury resistance system periplasmic binding protein MerP	TIGR02052.1	mercury resistance system periplasmic binding protein MerP
C018	catB7	type B-4 chloramphenicol O-acetyltransferase CatB7	core	AMR	AMR	PHENICOL	CHLORAMPHENICOL	BLASTP	212	212	100	98.11	212	WP_003112709.1	type B-4 chloramphenicol O-acetyltransferase CatB7	NF000490.1	type B chloramphenicol O-acetyltransferase
C018	mexX	multidrug efflux RND transporter periplasmic adaptor subunit MexX	plus	AMR	AMR	EFFLUX	EFFLUX	BLASTP	396	396	100	99.24	396	AAF14522.1	multidrug efflux RND transporter periplasmic adaptor subunit MexX	NA	NA
C018	aph(3')-IIb	aminoglycoside O-phosphotransferase APH(3')-IIb	core	AMR	AMR	AMINOGLYCOSIDE	KANAMYCIN	BLASTP	268	268	100	99.63	268	WP_003113011.1	aminoglycoside O-phosphotransferase APH(3')-IIb	NF032898.2	APH(3')-II family aminoglycoside O-phosphotransferase
C018	mexE	multidrug efflux RND transporter periplasmic adaptor subunit MexE	plus	AMR	AMR	EFFLUX	EFFLUX	EXACTP	414	414	100	100	414	AAG05881.1	multidrug efflux RND transporter periplasmic adaptor subunit MexE	NF045904.1	multidrug efflux RND transporter periplasmic adaptor subunit MexE
C018	mexA	multidrug efflux RND transporter periplasmic adaptor subunit MexA	plus	AMR	AMR	EFFLUX	EFFLUX	EXACTP	383	383	100	100	383	AAA74436.1	multidrug efflux RND transporter periplasmic adaptor subunit MexA	NF033834.1	multidrug efflux RND transporter periplasmic adaptor subunit MexA
C018	blaOXA-1033	OXA-50 family oxacillin-hydrolyzing class D beta-lactamase OXA-1033	core	AMR	AMR	BETA-LACTAM	BETA-LACTAM	ALLELEP	262	262	100	100	262	WP_033937969.1	OXA-50 family oxacillin-hydrolyzing class D beta-lactamase OXA-1033	NF000432.2	OXA-50 family oxacillin-hydrolyzing class D beta-lactamase
C018	blaPDC-3	extended-spectrum class C beta-lactamase PDC-3	core	AMR	AMR	BETA-LACTAM	CEPHALOSPORIN	ALLELEP	397	397	100	100	397	WP_003121934.1	extended-spectrum class C beta-lactamase PDC-3	NF000422.6	PDC family class C beta-lactamase
C019	pmrB_V15I	Pseudomonas aeruginosa colistin resistant PmrB	core	AMR	POINT	COLISTIN	COLISTIN	POINTP	477	477	100	98.95	477	WP_003112923.1	two-component system sensor histidine kinase PmrB	NA	NA
C019	fosA	FosA family fosfomycin resistance glutathione transferase	core	AMR	AMR	FOSFOMYCIN	FOSFOMYCIN	EXACTP	135	135	100	100	135	WP_003082280.1	FosA family fosfomycin resistance glutathione transferase	NF000094.1	FosA family fosfomycin resistance glutathione transferase
C019	crpP	ICE-associated protein CrpP	plus	AMR	AMR	FLUOROQUINOLONE	FLUOROQUINOLONE	BLASTX	65	65	100	98.46	65	AEQ93536.1	ICE-associated protein CrpP	NA	NA
C019	arsN1	arsinothricin resistance N-acetyltransferase ArsN1 family A	plus	STRESS	METAL	ARSENIC	ARSENIC	HMM	171	169	94.67	42.5	160	AIQ64103.1	arsinothricin resistance N-acetyltransferase ArsN1 family A	NF040503.1	arsinothricin resistance N-acetyltransferase ArsN1 family A
C019	catB7	type B-4 chloramphenicol O-acetyltransferase CatB7	core	AMR	AMR	PHENICOL	CHLORAMPHENICOL	BLASTP	212	212	100	98.58	212	WP_003112709.1	type B-4 chloramphenicol O-acetyltransferase CatB7	NF000490.1	type B chloramphenicol O-acetyltransferase
C019	mexE	multidrug efflux RND transporter periplasmic adaptor subunit MexE	plus	AMR	AMR	EFFLUX	EFFLUX	BLASTP	414	414	100	99.76	414	AAG05881.1	multidrug efflux RND transporter periplasmic adaptor subunit MexE	NF045904.1	multidrug efflux RND transporter periplasmic adaptor subunit MexE
C019	merP	mercury resistance system periplasmic binding protein MerP	plus	STRESS	METAL	MERCURY	MERCURY	HMM	91	91	100	49.45	91	AAC38232.1	mercury resistance system periplasmic binding protein MerP	TIGR02052.1	mercury resistance system periplasmic binding protein MerP
C019	mexX	multidrug efflux RND transporter periplasmic adaptor subunit MexX	plus	AMR	AMR	EFFLUX	EFFLUX	BLASTP	396	396	100	98.99	396	AAF14522.1	multidrug efflux RND transporter periplasmic adaptor subunit MexX	NA	NA
C019	aph(3')-IIb	aminoglycoside O-phosphotransferase APH(3')-IIb	core	AMR	AMR	AMINOGLYCOSIDE	KANAMYCIN	BLASTP	268	268	100	99.63	268	WP_003113011.1	aminoglycoside O-phosphotransferase APH(3')-IIb	NF032898.2	APH(3')-II family aminoglycoside O-phosphotransferase
C019	mexA	multidrug efflux RND transporter periplasmic adaptor subunit MexA	plus	AMR	AMR	EFFLUX	EFFLUX	EXACTP	383	383	100	100	383	AAA74436.1	multidrug efflux RND transporter periplasmic adaptor subunit MexA	NF033834.1	multidrug efflux RND transporter periplasmic adaptor subunit MexA
C019	blaOXA-488	OXA-50 family oxacillin-hydrolyzing class D beta-lactamase OXA-488	core	AMR	AMR	BETA-LACTAM	BETA-LACTAM	ALLELEP	262	262	100	100	262	WP_003097028.1	OXA-50 family oxacillin-hydrolyzing class D beta-lactamase OXA-488	NF000432.2	OXA-50 family oxacillin-hydrolyzing class D beta-lactamase
C019	blaPDC-30	cephalosporin-hydrolyzing class C beta-lactamase PDC-30	core	AMR	AMR	BETA-LACTAM	CEPHALOSPORIN	ALLELEP	397	397	100	100	397	WP_003110141.1	cephalosporin-hydrolyzing class C beta-lactamase PDC-30	NF000422.6	PDC family class C beta-lactamase
C020	fosA	FosA family fosfomycin resistance glutathione transferase	core	AMR	AMR	FOSFOMYCIN	FOSFOMYCIN	EXACTP	135	135	100	100	135	WP_003082280.1	FosA family fosfomycin resistance glutathione transferase	NF000094.1	FosA family fosfomycin resistance glutathione transferase
C020	mexX	multidrug efflux RND transporter periplasmic adaptor subunit MexX	plus	AMR	AMR	EFFLUX	EFFLUX	BLASTP	396	396	100	99.24	396	AAF14522.1	multidrug efflux RND transporter periplasmic adaptor subunit MexX	NA	NA
C020	catB7	type B-4 chloramphenicol O-acetyltransferase CatB7	core	AMR	AMR	PHENICOL	CHLORAMPHENICOL	BLASTP	212	212	100	98.11	212	WP_003112709.1	type B-4 chloramphenicol O-acetyltransferase CatB7	NF000490.1	type B chloramphenicol O-acetyltransferase
C020	mexA	multidrug efflux RND transporter periplasmic adaptor subunit MexA	plus	AMR	AMR	EFFLUX	EFFLUX	EXACTP	383	383	100	100	383	AAA74436.1	multidrug efflux RND transporter periplasmic adaptor subunit MexA	NF033834.1	multidrug efflux RND transporter periplasmic adaptor subunit MexA
C020	mexE	multidrug efflux RND transporter periplasmic adaptor subunit MexE	plus	AMR	AMR	EFFLUX	EFFLUX	EXACTP	414	414	100	100	414	AAG05881.1	multidrug efflux RND transporter periplasmic adaptor subunit MexE	NF045904.1	multidrug efflux RND transporter periplasmic adaptor subunit MexE
C020	aph(3')-IIb	aminoglycoside O-phosphotransferase APH(3')-IIb	core	AMR	AMR	AMINOGLYCOSIDE	KANAMYCIN	BLASTP	268	268	100	99.63	268	WP_003113011.1	aminoglycoside O-phosphotransferase APH(3')-IIb	NF032898.2	APH(3')-II family aminoglycoside O-phosphotransferase
C020	ampR_D135G	Pseudomonas aeruginosa cephalosporin resistant AmpR	core	AMR	POINT	BETA-LACTAM	CEPHALOSPORIN	POINTP	296	296	100	98.65	296	WP_003137572.1	transcriptional regulator AmpR	NA	NA
C020	blaPDC-266	class C beta-lactamase PDC-266	core	AMR	AMR	BETA-LACTAM	CEPHALOSPORIN	ALLELEP	397	397	100	100	397	WP_109791200.1	class C beta-lactamase PDC-266	NF000422.6	PDC family class C beta-lactamase
C020	blaOXA-50	oxacillin-hydrolyzing class D beta-lactamase OXA-50	core	AMR	AMR	BETA-LACTAM	BETA-LACTAM	ALLELEP	262	262	100	100	262	WP_003099707.1	oxacillin-hydrolyzing class D beta-lactamase OXA-50	NF000432.2	OXA-50 family oxacillin-hydrolyzing class D beta-lactamase
C021	catB7	type B-4 chloramphenicol O-acetyltransferase CatB7	core	AMR	AMR	PHENICOL	CHLORAMPHENICOL	EXACTP	212	212	100	100	212	WP_003112709.1	type B-4 chloramphenicol O-acetyltransferase CatB7	NF000490.1	type B chloramphenicol O-acetyltransferase
C021	merE	broad-spectrum mercury transporter MerE	plus	STRESS	METAL	MERCURY	MERCURY	EXACTP	78	78	100	100	78	CAA77325.1	broad-spectrum mercury transporter MerE	NF010310.2	broad-spectrum mercury transporter MerE
C021	merD	mercury resistance co-regulator MerD	plus	STRESS	METAL	MERCURY	MERCURY	EXACTP	121	121	100	100	121	ABF13034.1	mercury resistance co-regulator MerD	NF033783.1	mercury resistance co-regulator MerD
C021	merA	mercury(II) reductase	plus	STRESS	METAL	MERCURY	MERCURY	BLASTP	561	561	100	98.75	561	AAC38220.1	mercury(II) reductase	TIGR02053.1	mercury(II) reductase
C021	merP	mercury resistance system periplasmic binding protein MerP	plus	STRESS	METAL	MERCURY	MERCURY	EXACTP	91	91	100	100	91	AAC38219.1	mercury resistance system periplasmic binding protein MerP	TIGR02052.1	mercury resistance system periplasmic binding protein MerP
C021	merT	mercuric transport protein MerT	plus	STRESS	METAL	MERCURY	MERCURY	BLASTP	116	116	100	93.97	116	CAA70196.1	mercuric transport protein MerT	NA	NA
C021	merR	mercury resistance transcriptional regulator MerR	plus	STRESS	METAL	MERCURY	MERCURY	EXACTP	144	144	100	100	144	CAA77320.1	mercury resistance transcriptional regulator MerR	NF010315.0	mercury resistance transcriptional regulator MerR
C021	mexX	multidrug efflux RND transporter periplasmic adaptor subunit MexX	plus	AMR	AMR	EFFLUX	EFFLUX	BLASTP	396	396	100	99.24	396	AAF14522.1	multidrug efflux RND transporter periplasmic adaptor subunit MexX	NA	NA
C021	fosA	FosA family fosfomycin resistance glutathione transferase	core	AMR	AMR	FOSFOMYCIN	FOSFOMYCIN	EXACTP	135	135	100	100	135	WP_003082280.1	FosA family fosfomycin resistance glutathione transferase	NF000094.1	FosA family fosfomycin resistance glutathione transferase
C021	mexA	multidrug efflux RND transporter periplasmic adaptor subunit MexA	plus	AMR	AMR	EFFLUX	EFFLUX	EXACTP	383	383	100	100	383	AAA74436.1	multidrug efflux RND transporter periplasmic adaptor subunit MexA	NF033834.1	multidrug efflux RND transporter periplasmic adaptor subunit MexA
C021	crpP	ICE-associated protein CrpP	plus	AMR	AMR	FLUOROQUINOLONE	FLUOROQUINOLONE	BLASTX	65	65	100	98.46	65	AEQ93536.1	ICE-associated protein CrpP	NA	NA
C021	mexE	multidrug efflux RND transporter periplasmic adaptor subunit MexE	plus	AMR	AMR	EFFLUX	EFFLUX	EXACTP	414	414	100	100	414	AAG05881.1	multidrug efflux RND transporter periplasmic adaptor subunit MexE	NF045904.1	multidrug efflux RND transporter periplasmic adaptor subunit MexE
C021	aph(3')-IIb	aminoglycoside O-phosphotransferase APH(3')-IIb	core	AMR	AMR	AMINOGLYCOSIDE	KANAMYCIN	BLASTP	268	268	100	99.63	268	WP_003113011.1	aminoglycoside O-phosphotransferase APH(3')-IIb	NF032898.2	APH(3')-II family aminoglycoside O-phosphotransferase
C021	blaOXA-847	OXA-50 family oxacillin-hydrolyzing class D beta-lactamase OXA-847	core	AMR	AMR	BETA-LACTAM	BETA-LACTAM	ALLELEP	262	262	100	100	262	WP_010793618.1	OXA-50 family oxacillin-hydrolyzing class D beta-lactamase OXA-847	NF000432.2	OXA-50 family oxacillin-hydrolyzing class D beta-lactamase
C021	blaPDC-1	cephalosporin-hydrolyzing class C beta-lactamase PDC-1	core	AMR	AMR	BETA-LACTAM	CEPHALOSPORIN	ALLELEP	397	397	100	100	397	WP_003101289.1	cephalosporin-hydrolyzing class C beta-lactamase PDC-1	NF000422.6	PDC family class C beta-lactamase
C022	oprD_V359L	Pseudomonas aeruginosa carbapenem resistant OprD	core	AMR	POINT	BETA-LACTAM	CARBAPENEM	POINTP	441	443	100	94.58	443	WP_003112576.1	outer membrane porin OprD	NA	NA
C022	catB7	type B-4 chloramphenicol O-acetyltransferase CatB7	core	AMR	AMR	PHENICOL	CHLORAMPHENICOL	BLASTP	212	212	100	99.06	212	WP_003112709.1	type B-4 chloramphenicol O-acetyltransferase CatB7	NF000490.1	type B chloramphenicol O-acetyltransferase
C022	mexX	multidrug efflux RND transporter periplasmic adaptor subunit MexX	plus	AMR	AMR	EFFLUX	EFFLUX	BLASTP	396	396	100	98.99	396	AAF14522.1	multidrug efflux RND transporter periplasmic adaptor subunit MexX	NA	NA
C022	mexA	multidrug efflux RND transporter periplasmic adaptor subunit MexA	plus	AMR	AMR	EFFLUX	EFFLUX	EXACTP	383	383	100	100	383	AAA74436.1	multidrug efflux RND transporter periplasmic adaptor subunit MexA	NF033834.1	multidrug efflux RND transporter periplasmic adaptor subunit MexA
C022	mexE	multidrug efflux RND transporter periplasmic adaptor subunit MexE	plus	AMR	AMR	EFFLUX	EFFLUX	EXACTP	414	414	100	100	414	AAG05881.1	multidrug efflux RND transporter periplasmic adaptor subunit MexE	NF045904.1	multidrug efflux RND transporter periplasmic adaptor subunit MexE
C022	aph(3')-IIb	aminoglycoside O-phosphotransferase APH(3')-IIb	core	AMR	AMR	AMINOGLYCOSIDE	KANAMYCIN	BLASTP	268	268	100	99.63	268	WP_003113011.1	aminoglycoside O-phosphotransferase APH(3')-IIb	NF032898.2	APH(3')-II family aminoglycoside O-phosphotransferase
C022	fosA	FosA family fosfomycin resistance glutathione transferase	core	AMR	AMR	FOSFOMYCIN	FOSFOMYCIN	EXACTP	135	135	100	100	135	WP_003082280.1	FosA family fosfomycin resistance glutathione transferase	NF000094.1	FosA family fosfomycin resistance glutathione transferase
C022	blaOXA-486	OXA-50 family oxacillin-hydrolyzing class D beta-lactamase OXA-486	core	AMR	AMR	BETA-LACTAM	BETA-LACTAM	ALLELEP	262	262	100	100	262	WP_003161965.1	OXA-50 family oxacillin-hydrolyzing class D beta-lactamase OXA-486	NF000432.2	OXA-50 family oxacillin-hydrolyzing class D beta-lactamase
C022	blaPDC-24	class C beta-lactamase PDC-24	core	AMR	AMR	BETA-LACTAM	CEPHALOSPORIN	ALLELEP	397	397	100	100	397	WP_023115067.1	class C beta-lactamase PDC-24	NF000422.6	PDC family class C beta-lactamase
C023	crpP	ICE-associated protein CrpP	plus	AMR	AMR	FLUOROQUINOLONE	FLUOROQUINOLONE	BLASTX	65	65	100	96.92	65	AEQ93536.1	ICE-associated protein CrpP	NA	NA
C023	mexA	multidrug efflux RND transporter periplasmic adaptor subunit MexA	plus	AMR	AMR	EFFLUX	EFFLUX	EXACTP	383	383	100	100	383	AAA74436.1	multidrug efflux RND transporter periplasmic adaptor subunit MexA	NF033834.1	multidrug efflux RND transporter periplasmic adaptor subunit MexA
C023	catB7	type B-4 chloramphenicol O-acetyltransferase CatB7	core	AMR	AMR	PHENICOL	CHLORAMPHENICOL	BLASTP	212	212	100	98.58	212	WP_003112709.1	type B-4 chloramphenicol O-acetyltransferase CatB7	NF000490.1	type B chloramphenicol O-acetyltransferase
C023	gyrB_S466F	Pseudomonas aeruginosa quinolone resistant GyrB	core	AMR	POINT	QUINOLONE	QUINOLONE	POINTP	806	806	100	99.88	806	WP_003097268.1	DNA topoisomerase (ATP-hydrolyzing) subunit B GyrB	NA	NA
C023	mexE	multidrug efflux RND transporter periplasmic adaptor subunit MexE	plus	AMR	AMR	EFFLUX	EFFLUX	BLASTP	414	414	100	99.76	414	AAG05881.1	multidrug efflux RND transporter periplasmic adaptor subunit MexE	NF045904.1	multidrug efflux RND transporter periplasmic adaptor subunit MexE
C023	fosA	FosA family fosfomycin resistance glutathione transferase	core	AMR	AMR	FOSFOMYCIN	FOSFOMYCIN	EXACTP	135	135	100	100	135	WP_003082280.1	FosA family fosfomycin resistance glutathione transferase	NF000094.1	FosA family fosfomycin resistance glutathione transferase
C023	mexX	multidrug efflux RND transporter periplasmic adaptor subunit MexX	plus	AMR	AMR	EFFLUX	EFFLUX	BLASTP	396	396	100	98.99	396	AAF14522.1	multidrug efflux RND transporter periplasmic adaptor subunit MexX	NA	NA
C023	merF	mercury resistance system transport protein MerF	plus	STRESS	METAL	MERCURY	MERCURY	HMM	79	81	86.42	51.43	70	ABA25986.1	mercury resistance system transport protein MerF	NF033565.0	mercury resistance system transport protein MerF
C023	merF	mercury resistance system transport protein MerF	plus	STRESS	METAL	MERCURY	MERCURY	HMM	85	81	88.89	81.94	72	ABA25986.1	mercury resistance system transport protein MerF	NF033565.0	mercury resistance system transport protein MerF
C023	merP	mercury resistance system periplasmic binding protein MerP	plus	STRESS	METAL	MERCURY	MERCURY	HMM	98	91	96.7	68.54	89	AAC38232.1	mercury resistance system periplasmic binding protein MerP	TIGR02052.1	mercury resistance system periplasmic binding protein MerP
C023	aph(3')-IIb	aminoglycoside O-phosphotransferase APH(3')-IIb	core	AMR	AMR	AMINOGLYCOSIDE	KANAMYCIN	BLASTP	268	268	100	99.63	268	WP_003113011.1	aminoglycoside O-phosphotransferase APH(3')-IIb	NF032898.2	APH(3')-II family aminoglycoside O-phosphotransferase
C023	pmrB_V15I	Pseudomonas aeruginosa colistin resistant PmrB	core	AMR	POINT	COLISTIN	COLISTIN	POINTP	477	477	100	98.95	477	WP_003112923.1	two-component system sensor histidine kinase PmrB	NA	NA
C023	blaOXA-488	OXA-50 family oxacillin-hydrolyzing class D beta-lactamase OXA-488	core	AMR	AMR	BETA-LACTAM	BETA-LACTAM	ALLELEP	262	262	100	100	262	WP_003097028.1	OXA-50 family oxacillin-hydrolyzing class D beta-lactamase OXA-488	NF000432.2	OXA-50 family oxacillin-hydrolyzing class D beta-lactamase
C023	blaPDC-30	cephalosporin-hydrolyzing class C beta-lactamase PDC-30	core	AMR	AMR	BETA-LACTAM	CEPHALOSPORIN	ALLELEP	397	397	100	100	397	WP_003110141.1	cephalosporin-hydrolyzing class C beta-lactamase PDC-30	NF000422.6	PDC family class C beta-lactamase
C024	oprD_V359L	Pseudomonas aeruginosa carbapenem resistant OprD	core	AMR	POINT	BETA-LACTAM	CARBAPENEM	POINTP	441	443	100	94.58	443	WP_003112576.1	outer membrane porin OprD	NA	NA
C024	catB7	type B-4 chloramphenicol O-acetyltransferase CatB7	core	AMR	AMR	PHENICOL	CHLORAMPHENICOL	BLASTP	212	212	100	99.06	212	WP_003112709.1	type B-4 chloramphenicol O-acetyltransferase CatB7	NF000490.1	type B chloramphenicol O-acetyltransferase
C024	fosA	FosA family fosfomycin resistance glutathione transferase	core	AMR	AMR	FOSFOMYCIN	FOSFOMYCIN	EXACTP	135	135	100	100	135	WP_003082280.1	FosA family fosfomycin resistance glutathione transferase	NF000094.1	FosA family fosfomycin resistance glutathione transferase
C024	mexA	multidrug efflux RND transporter periplasmic adaptor subunit MexA	plus	AMR	AMR	EFFLUX	EFFLUX	BLASTP	383	383	100	99.74	383	AAA74436.1	multidrug efflux RND transporter periplasmic adaptor subunit MexA	NF033834.1	multidrug efflux RND transporter periplasmic adaptor subunit MexA
C024	mexE	multidrug efflux RND transporter periplasmic adaptor subunit MexE	plus	AMR	AMR	EFFLUX	EFFLUX	EXACTP	414	414	100	100	414	AAG05881.1	multidrug efflux RND transporter periplasmic adaptor subunit MexE	NF045904.1	multidrug efflux RND transporter periplasmic adaptor subunit MexE
C024	aph(3')-IIb	aminoglycoside O-phosphotransferase APH(3')-IIb	core	AMR	AMR	AMINOGLYCOSIDE	KANAMYCIN	BLASTP	268	268	100	99.63	268	WP_003113011.1	aminoglycoside O-phosphotransferase APH(3')-IIb	NF032898.2	APH(3')-II family aminoglycoside O-phosphotransferase
C024	mexX	multidrug efflux RND transporter periplasmic adaptor subunit MexX	plus	AMR	AMR	EFFLUX	EFFLUX	BLASTP	396	396	100	99.24	396	AAF14522.1	multidrug efflux RND transporter periplasmic adaptor subunit MexX	NA	NA
C024	merA	mercury(II) reductase	plus	STRESS	METAL	MERCURY	MERCURY	HMM	484	631	70.36	42.51	454	AAA83977.1	mercury(II) reductase	TIGR02053.1	mercury(II) reductase
C024	crpP	ICE-associated protein CrpP	plus	AMR	AMR	FLUOROQUINOLONE	FLUOROQUINOLONE	BLASTX	65	65	100	98.46	65	AEQ93536.1	ICE-associated protein CrpP	NA	NA
C024	blaOXA-486	OXA-50 family oxacillin-hydrolyzing class D beta-lactamase OXA-486	core	AMR	AMR	BETA-LACTAM	BETA-LACTAM	ALLELEP	262	262	100	100	262	WP_003161965.1	OXA-50 family oxacillin-hydrolyzing class D beta-lactamase OXA-486	NF000432.2	OXA-50 family oxacillin-hydrolyzing class D beta-lactamase
C024	blaPDC-24	class C beta-lactamase PDC-24	core	AMR	AMR	BETA-LACTAM	CEPHALOSPORIN	ALLELEP	397	397	100	100	397	WP_023115067.1	class C beta-lactamase PDC-24	NF000422.6	PDC family class C beta-lactamase
C025	oprD_V359L	Pseudomonas aeruginosa carbapenem resistant OprD	core	AMR	POINT	BETA-LACTAM	CARBAPENEM	POINTP	441	443	100	94.58	443	WP_003112576.1	outer membrane porin OprD	NA	NA
C025	fosA	FosA family fosfomycin resistance glutathione transferase	core	AMR	AMR	FOSFOMYCIN	FOSFOMYCIN	EXACTP	135	135	100	100	135	WP_003082280.1	FosA family fosfomycin resistance glutathione transferase	NF000094.1	FosA family fosfomycin resistance glutathione transferase
C025	gyrA_T83I	Pseudomonas aeruginosa quinolone resistant GyrA	core	AMR	POINT	QUINOLONE	QUINOLONE	POINTP	923	923	100	99.89	923	WP_003091448.1	DNA gyrase subunit A GyrA	NA	NA
C025	mexX	multidrug efflux RND transporter periplasmic adaptor subunit MexX	plus	AMR	AMR	EFFLUX	EFFLUX	BLASTP	396	396	100	98.74	396	AAF14522.1	multidrug efflux RND transporter periplasmic adaptor subunit MexX	NA	NA
C025	mexA	multidrug efflux RND transporter periplasmic adaptor subunit MexA	plus	AMR	AMR	EFFLUX	EFFLUX	EXACTP	383	383	100	100	383	AAA74436.1	multidrug efflux RND transporter periplasmic adaptor subunit MexA	NF033834.1	multidrug efflux RND transporter periplasmic adaptor subunit MexA
C025	catB7	type B-4 chloramphenicol O-acetyltransferase CatB7	core	AMR	AMR	PHENICOL	CHLORAMPHENICOL	BLASTP	212	212	100	99.06	212	WP_003112709.1	type B-4 chloramphenicol O-acetyltransferase CatB7	NF000490.1	type B chloramphenicol O-acetyltransferase
C025	mexE	multidrug efflux RND transporter periplasmic adaptor subunit MexE	plus	AMR	AMR	EFFLUX	EFFLUX	EXACTP	414	414	100	100	414	AAG05881.1	multidrug efflux RND transporter periplasmic adaptor subunit MexE	NF045904.1	multidrug efflux RND transporter periplasmic adaptor subunit MexE
C025	aph(3')-IIb	aminoglycoside O-phosphotransferase APH(3')-IIb	core	AMR	AMR	AMINOGLYCOSIDE	KANAMYCIN	BLASTP	268	268	100	99.63	268	WP_003113011.1	aminoglycoside O-phosphotransferase APH(3')-IIb	NF032898.2	APH(3')-II family aminoglycoside O-phosphotransferase
C025	crpP	ICE-associated protein CrpP	plus	AMR	AMR	FLUOROQUINOLONE	FLUOROQUINOLONE	BLASTX	65	65	100	96.92	65	AEQ93536.1	ICE-associated protein CrpP	NA	NA
C025	blaPDC-24	class C beta-lactamase PDC-24	core	AMR	AMR	BETA-LACTAM	CEPHALOSPORIN	ALLELEP	397	397	100	100	397	WP_023115067.1	class C beta-lactamase PDC-24	NF000422.6	PDC family class C beta-lactamase
C025	blaOXA-486	OXA-50 family oxacillin-hydrolyzing class D beta-lactamase OXA-486	core	AMR	AMR	BETA-LACTAM	BETA-LACTAM	ALLELEP	262	262	100	100	262	WP_003161965.1	OXA-50 family oxacillin-hydrolyzing class D beta-lactamase OXA-486	NF000432.2	OXA-50 family oxacillin-hydrolyzing class D beta-lactamase
C026	oprD_V359L	Pseudomonas aeruginosa carbapenem resistant OprD	core	AMR	POINT	BETA-LACTAM	CARBAPENEM	POINTX	441	443	100	94.36	443	WP_003112576.1	outer membrane porin OprD	NA	NA
C026	oprD_W417STOP	Pseudomonas aeruginosa carbapenem resistant OprD	core	AMR	POINT	BETA-LACTAM	CARBAPENEM	POINTX	441	443	100	94.36	443	WP_003112576.1	outer membrane porin OprD	NA	NA
C026	ampR_D135G	Pseudomonas aeruginosa cephalosporin resistant AmpR	core	AMR	POINT	BETA-LACTAM	CEPHALOSPORIN	POINTP	296	296	100	98.65	296	WP_003137572.1	transcriptional regulator AmpR	NA	NA
C026	fosA	FosA family fosfomycin resistance glutathione transferase	core	AMR	AMR	FOSFOMYCIN	FOSFOMYCIN	BLASTP	135	135	100	99.26	135	WP_003082280.1	FosA family fosfomycin resistance glutathione transferase	NF000094.1	FosA family fosfomycin resistance glutathione transferase
C026	crpP	ICE-associated protein CrpP	plus	AMR	AMR	FLUOROQUINOLONE	FLUOROQUINOLONE	BLASTX	65	65	100	96.92	65	AEQ93536.1	ICE-associated protein CrpP	NA	NA
C026	merA	mercury(II) reductase	plus	STRESS	METAL	MERCURY	MERCURY	HMM	564	561	100	75.22	561	AAC38220.1	mercury(II) reductase	TIGR02053.1	mercury(II) reductase
C026	merC	organomercurial transporter MerC	plus	STRESS	METAL	MERCURY	ORGANOMERCURY	HMM	144	141	97.87	71.74	138	AAC38233.1	organomercurial transporter MerC	NF033784.1	organomercurial transporter MerC
C026	merP	mercury resistance system periplasmic binding protein MerP	plus	STRESS	METAL	MERCURY	MERCURY	HMM	91	91	100	76.92	91	AAA98223.1	mercury resistance system periplasmic binding protein MerP	TIGR02052.1	mercury resistance system periplasmic binding protein MerP
C026	mexE	multidrug efflux RND transporter periplasmic adaptor subunit MexE	plus	AMR	AMR	EFFLUX	EFFLUX	EXACTP	414	414	100	100	414	AAG05881.1	multidrug efflux RND transporter periplasmic adaptor subunit MexE	NF045904.1	multidrug efflux RND transporter periplasmic adaptor subunit MexE
C026	catB7	type B-4 chloramphenicol O-acetyltransferase CatB7	core	AMR	AMR	PHENICOL	CHLORAMPHENICOL	EXACTP	212	212	100	100	212	WP_003112709.1	type B-4 chloramphenicol O-acetyltransferase CatB7	NF000490.1	type B chloramphenicol O-acetyltransferase
C026	mexA	multidrug efflux RND transporter periplasmic adaptor subunit MexA	plus	AMR	AMR	EFFLUX	EFFLUX	EXACTP	383	383	100	100	383	AAA74436.1	multidrug efflux RND transporter periplasmic adaptor subunit MexA	NF033834.1	multidrug efflux RND transporter periplasmic adaptor subunit MexA
C026	aph(3')-IIb	aminoglycoside O-phosphotransferase APH(3')-IIb	core	AMR	AMR	AMINOGLYCOSIDE	KANAMYCIN	EXACTP	268	268	100	100	268	WP_003113011.1	aminoglycoside O-phosphotransferase APH(3')-IIb	NF032898.2	APH(3')-II family aminoglycoside O-phosphotransferase
C026	mexX	multidrug efflux RND transporter periplasmic adaptor subunit MexX	plus	AMR	AMR	EFFLUX	EFFLUX	BLASTP	396	396	100	99.24	396	AAF14522.1	multidrug efflux RND transporter periplasmic adaptor subunit MexX	NA	NA
C026	blaOXA-50	oxacillin-hydrolyzing class D beta-lactamase OXA-50	core	AMR	AMR	BETA-LACTAM	BETA-LACTAM	ALLELEP	262	262	100	100	262	WP_003099707.1	oxacillin-hydrolyzing class D beta-lactamase OXA-50	NF000432.2	OXA-50 family oxacillin-hydrolyzing class D beta-lactamase
C026	blaPDC-8	class C beta-lactamase PDC-8	core	AMR	AMR	BETA-LACTAM	CEPHALOSPORIN	ALLELEP	397	397	100	100	397	WP_003118203.1	class C beta-lactamase PDC-8	NF000422.6	PDC family class C beta-lactamase
C027	aph(3')-IIb	aminoglycoside O-phosphotransferase APH(3')-IIb	core	AMR	AMR	AMINOGLYCOSIDE	KANAMYCIN	BLASTP	267	268	100	99.25	268	WP_003113011.1	aminoglycoside O-phosphotransferase APH(3')-IIb	NF032898.2	APH(3')-II family aminoglycoside O-phosphotransferase
C027	mexA	multidrug efflux RND transporter periplasmic adaptor subunit MexA	plus	AMR	AMR	EFFLUX	EFFLUX	EXACTP	383	383	100	100	383	AAA74436.1	multidrug efflux RND transporter periplasmic adaptor subunit MexA	NF033834.1	multidrug efflux RND transporter periplasmic adaptor subunit MexA
C027	pmrB_V15I	Pseudomonas aeruginosa colistin resistant PmrB	core	AMR	POINT	COLISTIN	COLISTIN	POINTP	477	477	100	98.95	477	WP_003112923.1	two-component system sensor histidine kinase PmrB	NA	NA
C027	mexE	multidrug efflux RND transporter periplasmic adaptor subunit MexE	plus	AMR	AMR	EFFLUX	EFFLUX	EXACTP	414	414	100	100	414	AAG05881.1	multidrug efflux RND transporter periplasmic adaptor subunit MexE	NF045904.1	multidrug efflux RND transporter periplasmic adaptor subunit MexE
C027	catB7	type B-4 chloramphenicol O-acetyltransferase CatB7	core	AMR	AMR	PHENICOL	CHLORAMPHENICOL	INTERNAL_STOP	177	212	83.49	98.87	177	WP_003112709.1	type B-4 chloramphenicol O-acetyltransferase CatB7	NF000490.1	type B chloramphenicol O-acetyltransferase
C027	fosA	FosA family fosfomycin resistance glutathione transferase	core	AMR	AMR	FOSFOMYCIN	FOSFOMYCIN	EXACTP	135	135	100	100	135	WP_003082280.1	FosA family fosfomycin resistance glutathione transferase	NF000094.1	FosA family fosfomycin resistance glutathione transferase
C027	gyrA_T83I	Pseudomonas aeruginosa quinolone resistant GyrA	core	AMR	POINT	QUINOLONE	QUINOLONE	POINTP	921	923	100	99.67	923	WP_003091448.1	DNA gyrase subunit A GyrA	NA	NA
C027	mexX	multidrug efflux RND transporter periplasmic adaptor subunit MexX	plus	AMR	AMR	EFFLUX	EFFLUX	BLASTP	396	396	100	98.99	396	AAF14522.1	multidrug efflux RND transporter periplasmic adaptor subunit MexX	NA	NA
C027	merR	mercury resistance transcriptional regulator MerR	plus	STRESS	METAL	MERCURY	MERCURY	EXACTP	144	144	100	100	144	CAA77320.1	mercury resistance transcriptional regulator MerR	NF010315.0	mercury resistance transcriptional regulator MerR
C027	merT	mercuric transport protein MerT	plus	STRESS	METAL	MERCURY	MERCURY	BLASTP	116	116	100	93.1	116	CAA70196.1	mercuric transport protein MerT	NA	NA
C027	merP	mercury resistance system periplasmic binding protein MerP	plus	STRESS	METAL	MERCURY	MERCURY	EXACTP	91	91	100	100	91	AAC38219.1	mercury resistance system periplasmic binding protein MerP	TIGR02052.1	mercury resistance system periplasmic binding protein MerP
C027	merA	mercury(II) reductase	plus	STRESS	METAL	MERCURY	MERCURY	BLASTP	561	561	100	98.4	561	AAC38220.1	mercury(II) reductase	TIGR02053.1	mercury(II) reductase
C027	merD	mercury resistance co-regulator MerD	plus	STRESS	METAL	MERCURY	MERCURY	EXACTP	121	121	100	100	121	ABF13034.1	mercury resistance co-regulator MerD	NF033783.1	mercury resistance co-regulator MerD
C027	merE	broad-spectrum mercury transporter MerE	plus	STRESS	METAL	MERCURY	MERCURY	EXACTP	78	78	100	100	78	CAA77325.1	broad-spectrum mercury transporter MerE	NF010310.2	broad-spectrum mercury transporter MerE
C027	blaPDC-34	class C beta-lactamase PDC-34	core	AMR	AMR	BETA-LACTAM	CEPHALOSPORIN	ALLELEP	397	397	100	100	397	WP_003137570.1	class C beta-lactamase PDC-34	NF000422.6	PDC family class C beta-lactamase
C027	blaOXA-488	OXA-50 family oxacillin-hydrolyzing class D beta-lactamase OXA-488	core	AMR	AMR	BETA-LACTAM	BETA-LACTAM	ALLELEP	262	262	100	100	262	WP_003097028.1	OXA-50 family oxacillin-hydrolyzing class D beta-lactamase OXA-488	NF000432.2	OXA-50 family oxacillin-hydrolyzing class D beta-lactamase
C028	mexE	multidrug efflux RND transporter periplasmic adaptor subunit MexE	plus	AMR	AMR	EFFLUX	EFFLUX	BLASTP	414	414	100	99.28	414	AAG05881.1	multidrug efflux RND transporter periplasmic adaptor subunit MexE	NF045904.1	multidrug efflux RND transporter periplasmic adaptor subunit MexE
C028	pmrB_V15I	Pseudomonas aeruginosa colistin resistant PmrB	core	AMR	POINT	COLISTIN	COLISTIN	POINTP	477	477	100	98.95	477	WP_003112923.1	two-component system sensor histidine kinase PmrB	NA	NA
C028	merR	mercury resistance transcriptional regulator MerR	plus	STRESS	METAL	MERCURY	MERCURY	EXACTP	144	144	100	100	144	CAA77320.1	mercury resistance transcriptional regulator MerR	NF010315.0	mercury resistance transcriptional regulator MerR
C028	merT	mercuric transport protein MerT	plus	STRESS	METAL	MERCURY	MERCURY	BLASTP	116	116	100	93.97	116	CAA70196.1	mercuric transport protein MerT	NA	NA
C028	merP	mercury resistance system periplasmic binding protein MerP	plus	STRESS	METAL	MERCURY	MERCURY	EXACTP	91	91	100	100	91	AAC38219.1	mercury resistance system periplasmic binding protein MerP	TIGR02052.1	mercury resistance system periplasmic binding protein MerP
C028	merA	mercury(II) reductase	plus	STRESS	METAL	MERCURY	MERCURY	BLASTP	561	561	100	98.75	561	AAC38220.1	mercury(II) reductase	TIGR02053.1	mercury(II) reductase
C028	merD	mercury resistance co-regulator MerD	plus	STRESS	METAL	MERCURY	MERCURY	EXACTP	121	121	100	100	121	ABF13034.1	mercury resistance co-regulator MerD	NF033783.1	mercury resistance co-regulator MerD
C028	merE	broad-spectrum mercury transporter MerE	plus	STRESS	METAL	MERCURY	MERCURY	EXACTP	78	78	100	100	78	CAA77325.1	broad-spectrum mercury transporter MerE	NF010310.2	broad-spectrum mercury transporter MerE
C028	catB7	type B-4 chloramphenicol O-acetyltransferase CatB7	core	AMR	AMR	PHENICOL	CHLORAMPHENICOL	BLASTP	212	212	100	98.11	212	WP_003112709.1	type B-4 chloramphenicol O-acetyltransferase CatB7	NF000490.1	type B chloramphenicol O-acetyltransferase
C028	aph(3')-IIb	aminoglycoside O-phosphotransferase APH(3')-IIb	core	AMR	AMR	AMINOGLYCOSIDE	KANAMYCIN	EXACTP	268	268	100	100	268	WP_003113011.1	aminoglycoside O-phosphotransferase APH(3')-IIb	NF032898.2	APH(3')-II family aminoglycoside O-phosphotransferase
C028	mexA	multidrug efflux RND transporter periplasmic adaptor subunit MexA	plus	AMR	AMR	EFFLUX	EFFLUX	BLASTP	383	383	100	99.74	383	AAA74436.1	multidrug efflux RND transporter periplasmic adaptor subunit MexA	NF033834.1	multidrug efflux RND transporter periplasmic adaptor subunit MexA
C028	merP	mercury resistance system periplasmic binding protein MerP	plus	STRESS	METAL	MERCURY	MERCURY	HMM	91	91	100	49.45	91	AAC38232.1	mercury resistance system periplasmic binding protein MerP	TIGR02052.1	mercury resistance system periplasmic binding protein MerP
C028	fosA	FosA family fosfomycin resistance glutathione transferase	core	AMR	AMR	FOSFOMYCIN	FOSFOMYCIN	EXACTP	135	135	100	100	135	WP_003082280.1	FosA family fosfomycin resistance glutathione transferase	NF000094.1	FosA family fosfomycin resistance glutathione transferase
C028	gyrB_S466F	Pseudomonas aeruginosa quinolone resistant GyrB	core	AMR	POINT	QUINOLONE	QUINOLONE	POINTP	806	806	100	99.88	806	WP_003097268.1	DNA topoisomerase (ATP-hydrolyzing) subunit B GyrB	NA	NA
C028	mexX	multidrug efflux RND transporter periplasmic adaptor subunit MexX	plus	AMR	AMR	EFFLUX	EFFLUX	BLASTP	396	396	100	99.24	396	AAF14522.1	multidrug efflux RND transporter periplasmic adaptor subunit MexX	NA	NA
C028	blaPDC-19a	class C beta-lactamase PDC-19a	core	AMR	AMR	BETA-LACTAM	CEPHALOSPORIN	ALLELEP	397	397	100	100	397	WP_003132320.1	class C beta-lactamase PDC-19a	NF000422.6	PDC family class C beta-lactamase
C028	blaOXA-1035	OXA-50 family oxacillin-hydrolyzing class D beta-lactamase OXA-1035	core	AMR	AMR	BETA-LACTAM	BETA-LACTAM	ALLELEP	262	262	100	100	262	WP_023096365.1	OXA-50 family oxacillin-hydrolyzing class D beta-lactamase OXA-1035	NF000432.2	OXA-50 family oxacillin-hydrolyzing class D beta-lactamase
C029	catB7	type B-4 chloramphenicol O-acetyltransferase CatB7	core	AMR	AMR	PHENICOL	CHLORAMPHENICOL	EXACTP	212	212	100	100	212	WP_003112709.1	type B-4 chloramphenicol O-acetyltransferase CatB7	NF000490.1	type B chloramphenicol O-acetyltransferase
C029	clpK	heat shock survival AAA family ATPase ClpK	plus	STRESS	HEAT	NA	NA	BLASTP	949	949	100	95.57	949	ASF80763.1	heat shock survival AAA family ATPase ClpK	NF033606.1	heat shock survival AAA family ATPase ClpK
C029	fosA	FosA family fosfomycin resistance glutathione transferase	core	AMR	AMR	FOSFOMYCIN	FOSFOMYCIN	EXACTP	135	135	100	100	135	WP_003082280.1	FosA family fosfomycin resistance glutathione transferase	NF000094.1	FosA family fosfomycin resistance glutathione transferase
C029	mexA	multidrug efflux RND transporter periplasmic adaptor subunit MexA	plus	AMR	AMR	EFFLUX	EFFLUX	EXACTP	383	383	100	100	383	AAA74436.1	multidrug efflux RND transporter periplasmic adaptor subunit MexA	NF033834.1	multidrug efflux RND transporter periplasmic adaptor subunit MexA
C029	mexE	multidrug efflux RND transporter periplasmic adaptor subunit MexE	plus	AMR	AMR	EFFLUX	EFFLUX	EXACTP	414	414	100	100	414	AAG05881.1	multidrug efflux RND transporter periplasmic adaptor subunit MexE	NF045904.1	multidrug efflux RND transporter periplasmic adaptor subunit MexE
C029	aph(3')-IIb	aminoglycoside O-phosphotransferase APH(3')-IIb	core	AMR	AMR	AMINOGLYCOSIDE	KANAMYCIN	BLASTP	268	268	100	99.63	268	WP_003113011.1	aminoglycoside O-phosphotransferase APH(3')-IIb	NF032898.2	APH(3')-II family aminoglycoside O-phosphotransferase
C029	mexX	multidrug efflux RND transporter periplasmic adaptor subunit MexX	plus	AMR	AMR	EFFLUX	EFFLUX	BLASTP	396	396	100	99.24	396	AAF14522.1	multidrug efflux RND transporter periplasmic adaptor subunit MexX	NA	NA
C029	blaPDC-1	cephalosporin-hydrolyzing class C beta-lactamase PDC-1	core	AMR	AMR	BETA-LACTAM	CEPHALOSPORIN	ALLELEP	397	397	100	100	397	WP_003101289.1	cephalosporin-hydrolyzing class C beta-lactamase PDC-1	NF000422.6	PDC family class C beta-lactamase
C029	blaOXA-50	oxacillin-hydrolyzing class D beta-lactamase OXA-50	core	AMR	AMR	BETA-LACTAM	BETA-LACTAM	ALLELEP	262	262	100	100	262	WP_003099707.1	oxacillin-hydrolyzing class D beta-lactamase OXA-50	NF000432.2	OXA-50 family oxacillin-hydrolyzing class D beta-lactamase
C030	oprD_V359L	Pseudomonas aeruginosa carbapenem resistant OprD	core	AMR	POINT	BETA-LACTAM	CARBAPENEM	POINTP	441	443	100	94.58	443	WP_003112576.1	outer membrane porin OprD	NA	NA
C030	fosA	FosA family fosfomycin resistance glutathione transferase	core	AMR	AMR	FOSFOMYCIN	FOSFOMYCIN	EXACTP	135	135	100	100	135	WP_003082280.1	FosA family fosfomycin resistance glutathione transferase	NF000094.1	FosA family fosfomycin resistance glutathione transferase
C030	crpP	ICE-associated protein CrpP	plus	AMR	AMR	FLUOROQUINOLONE	FLUOROQUINOLONE	BLASTX	65	65	100	95.38	65	AEQ93536.1	ICE-associated protein CrpP	NA	NA
C030	gyrA_D87N	Pseudomonas aeruginosa quinolone resistant GyrA	core	AMR	POINT	QUINOLONE	QUINOLONE	POINTP	921	923	100	99.67	923	WP_003091448.1	DNA gyrase subunit A GyrA	NA	NA
C030	mexE	multidrug efflux RND transporter periplasmic adaptor subunit MexE	plus	AMR	AMR	EFFLUX	EFFLUX	EXACTP	414	414	100	100	414	AAG05881.1	multidrug efflux RND transporter periplasmic adaptor subunit MexE	NF045904.1	multidrug efflux RND transporter periplasmic adaptor subunit MexE
C030	aph(3')-IIb	aminoglycoside O-phosphotransferase APH(3')-IIb	core	AMR	AMR	AMINOGLYCOSIDE	KANAMYCIN	BLASTP	268	268	100	99.63	268	WP_003113011.1	aminoglycoside O-phosphotransferase APH(3')-IIb	NF032898.2	APH(3')-II family aminoglycoside O-phosphotransferase
C030	mexA	multidrug efflux RND transporter periplasmic adaptor subunit MexA	plus	AMR	AMR	EFFLUX	EFFLUX	EXACTP	383	383	100	100	383	AAA74436.1	multidrug efflux RND transporter periplasmic adaptor subunit MexA	NF033834.1	multidrug efflux RND transporter periplasmic adaptor subunit MexA
C030	catB7	type B-4 chloramphenicol O-acetyltransferase CatB7	core	AMR	AMR	PHENICOL	CHLORAMPHENICOL	BLASTP	212	212	100	98.58	212	WP_003112709.1	type B-4 chloramphenicol O-acetyltransferase CatB7	NF000490.1	type B chloramphenicol O-acetyltransferase
C030	mexX	multidrug efflux RND transporter periplasmic adaptor subunit MexX	plus	AMR	AMR	EFFLUX	EFFLUX	BLASTP	396	396	100	99.24	396	AAF14522.1	multidrug efflux RND transporter periplasmic adaptor subunit MexX	NA	NA
C030	blaOXA-486	OXA-50 family oxacillin-hydrolyzing class D beta-lactamase OXA-486	core	AMR	AMR	BETA-LACTAM	BETA-LACTAM	ALLELEP	262	262	100	100	262	WP_003161965.1	OXA-50 family oxacillin-hydrolyzing class D beta-lactamase OXA-486	NF000432.2	OXA-50 family oxacillin-hydrolyzing class D beta-lactamase
C030	blaPDC-5	extended-spectrum class C beta-lactamase PDC-5	core	AMR	AMR	BETA-LACTAM	CEPHALOSPORIN	ALLELEP	397	397	100	100	397	WP_003119095.1	extended-spectrum class C beta-lactamase PDC-5	NF000422.6	PDC family class C beta-lactamase
C031	oprD_V359L	Pseudomonas aeruginosa carbapenem resistant OprD	core	AMR	POINT	BETA-LACTAM	CARBAPENEM	POINTP	441	443	100	94.58	443	WP_003112576.1	outer membrane porin OprD	NA	NA
C031	gyrA_T83I	Pseudomonas aeruginosa quinolone resistant GyrA	core	AMR	POINT	QUINOLONE	QUINOLONE	POINTP	923	923	100	99.89	923	WP_003091448.1	DNA gyrase subunit A GyrA	NA	NA
C031	catB7	type B-4 chloramphenicol O-acetyltransferase CatB7	core	AMR	AMR	PHENICOL	CHLORAMPHENICOL	BLASTP	212	212	100	99.06	212	WP_003112709.1	type B-4 chloramphenicol O-acetyltransferase CatB7	NF000490.1	type B chloramphenicol O-acetyltransferase
C031	mexE	multidrug efflux RND transporter periplasmic adaptor subunit MexE	plus	AMR	AMR	EFFLUX	EFFLUX	EXACTP	414	414	100	100	414	AAG05881.1	multidrug efflux RND transporter periplasmic adaptor subunit MexE	NF045904.1	multidrug efflux RND transporter periplasmic adaptor subunit MexE
C031	aph(3')-IIb	aminoglycoside O-phosphotransferase APH(3')-IIb	core	AMR	AMR	AMINOGLYCOSIDE	KANAMYCIN	EXACTP	268	268	100	100	268	WP_003113011.1	aminoglycoside O-phosphotransferase APH(3')-IIb	NF032898.2	APH(3')-II family aminoglycoside O-phosphotransferase
C031	mexA	multidrug efflux RND transporter periplasmic adaptor subunit MexA	plus	AMR	AMR	EFFLUX	EFFLUX	EXACTP	383	383	100	100	383	AAA74436.1	multidrug efflux RND transporter periplasmic adaptor subunit MexA	NF033834.1	multidrug efflux RND transporter periplasmic adaptor subunit MexA
C031	mexX	multidrug efflux RND transporter periplasmic adaptor subunit MexX	plus	AMR	AMR	EFFLUX	EFFLUX	BLASTP	396	396	100	98.74	396	AAF14522.1	multidrug efflux RND transporter periplasmic adaptor subunit MexX	NA	NA
C031	fosA	FosA family fosfomycin resistance glutathione transferase	core	AMR	AMR	FOSFOMYCIN	FOSFOMYCIN	BLASTP	135	135	100	99.26	135	WP_003082280.1	FosA family fosfomycin resistance glutathione transferase	NF000094.1	FosA family fosfomycin resistance glutathione transferase
C031	blaOXA-486	OXA-50 family oxacillin-hydrolyzing class D beta-lactamase OXA-486	core	AMR	AMR	BETA-LACTAM	BETA-LACTAM	ALLELEP	262	262	100	100	262	WP_003161965.1	OXA-50 family oxacillin-hydrolyzing class D beta-lactamase OXA-486	NF000432.2	OXA-50 family oxacillin-hydrolyzing class D beta-lactamase
C031	blaPDC-109	class C beta-lactamase PDC-109	core	AMR	AMR	BETA-LACTAM	CEPHALOSPORIN	ALLELEP	397	397	100	100	397	WP_029610673.1	class C beta-lactamase PDC-109	NF000422.6	PDC family class C beta-lactamase
C032	oprD_V359L	Pseudomonas aeruginosa carbapenem resistant OprD	core	AMR	POINT	BETA-LACTAM	CARBAPENEM	POINTP	298	443	62.98	92.47	279	WP_003112576.1	outer membrane porin OprD	NA	NA
C032	aph(3')-IIb	aminoglycoside O-phosphotransferase APH(3')-IIb	core	AMR	AMR	AMINOGLYCOSIDE	KANAMYCIN	BLASTP	268	268	100	99.63	268	WP_003113011.1	aminoglycoside O-phosphotransferase APH(3')-IIb	NF032898.2	APH(3')-II family aminoglycoside O-phosphotransferase
C032	mexA	multidrug efflux RND transporter periplasmic adaptor subunit MexA	plus	AMR	AMR	EFFLUX	EFFLUX	EXACTP	383	383	100	100	383	AAA74436.1	multidrug efflux RND transporter periplasmic adaptor subunit MexA	NF033834.1	multidrug efflux RND transporter periplasmic adaptor subunit MexA
C032	mexE	multidrug efflux RND transporter periplasmic adaptor subunit MexE	plus	AMR	AMR	EFFLUX	EFFLUX	EXACTP	414	414	100	100	414	AAG05881.1	multidrug efflux RND transporter periplasmic adaptor subunit MexE	NF045904.1	multidrug efflux RND transporter periplasmic adaptor subunit MexE
C032	catB7	type B-4 chloramphenicol O-acetyltransferase CatB7	core	AMR	AMR	PHENICOL	CHLORAMPHENICOL	BLASTP	212	212	100	99.53	212	WP_003112709.1	type B-4 chloramphenicol O-acetyltransferase CatB7	NF000490.1	type B chloramphenicol O-acetyltransferase
C032	mexX	multidrug efflux RND transporter periplasmic adaptor subunit MexX	plus	AMR	AMR	EFFLUX	EFFLUX	BLASTP	396	396	100	99.24	396	AAF14522.1	multidrug efflux RND transporter periplasmic adaptor subunit MexX	NA	NA
C032	fosA	FosA family fosfomycin resistance glutathione transferase	core	AMR	AMR	FOSFOMYCIN	FOSFOMYCIN	BLASTP	135	135	100	99.26	135	WP_003082280.1	FosA family fosfomycin resistance glutathione transferase	NF000094.1	FosA family fosfomycin resistance glutathione transferase
C032	blaPDC-5	extended-spectrum class C beta-lactamase PDC-5	core	AMR	AMR	BETA-LACTAM	CEPHALOSPORIN	ALLELEP	397	397	100	100	397	WP_003119095.1	extended-spectrum class C beta-lactamase PDC-5	NF000422.6	PDC family class C beta-lactamase
C032	blaOXA-1125	OXA-50 family oxacillin-hydrolyzing class D beta-lactamase OXA-1125	core	AMR	AMR	BETA-LACTAM	BETA-LACTAM	ALLELEP	262	262	100	100	262	WP_033955867.1	OXA-50 family oxacillin-hydrolyzing class D beta-lactamase OXA-1125	NF000432.2	OXA-50 family oxacillin-hydrolyzing class D beta-lactamase
C033	merR	mercury resistance transcriptional regulator MerR	plus	STRESS	METAL	MERCURY	MERCURY	EXACTP	144	144	100	100	144	CAA77320.1	mercury resistance transcriptional regulator MerR	NF010315.0	mercury resistance transcriptional regulator MerR
C033	merT	mercuric transport protein MerT	plus	STRESS	METAL	MERCURY	MERCURY	BLASTP	116	116	100	93.1	116	CAA70196.1	mercuric transport protein MerT	NA	NA
C033	merP	mercury resistance system periplasmic binding protein MerP	plus	STRESS	METAL	MERCURY	MERCURY	EXACTP	91	91	100	100	91	AAC38219.1	mercury resistance system periplasmic binding protein MerP	TIGR02052.1	mercury resistance system periplasmic binding protein MerP
C033	merA	mercury(II) reductase	plus	STRESS	METAL	MERCURY	MERCURY	BLASTP	561	561	100	98.4	561	AAC38220.1	mercury(II) reductase	TIGR02053.1	mercury(II) reductase
C033	merD	mercury resistance co-regulator MerD	plus	STRESS	METAL	MERCURY	MERCURY	EXACTP	121	121	100	100	121	ABF13034.1	mercury resistance co-regulator MerD	NF033783.1	mercury resistance co-regulator MerD
C033	merE	broad-spectrum mercury transporter MerE	plus	STRESS	METAL	MERCURY	MERCURY	EXACTP	78	78	100	100	78	CAA77325.1	broad-spectrum mercury transporter MerE	NF010310.2	broad-spectrum mercury transporter MerE
C033	merA	mercury(II) reductase	plus	STRESS	METAL	MERCURY	MERCURY	HMM	484	631	70.36	42.51	454	AAA83977.1	mercury(II) reductase	TIGR02053.1	mercury(II) reductase
C033	mexX	multidrug efflux RND transporter periplasmic adaptor subunit MexX	plus	AMR	AMR	EFFLUX	EFFLUX	BLASTP	396	396	100	99.49	396	AAF14522.1	multidrug efflux RND transporter periplasmic adaptor subunit MexX	NA	NA
C033	mexE	multidrug efflux RND transporter periplasmic adaptor subunit MexE	plus	AMR	AMR	EFFLUX	EFFLUX	EXACTP	414	414	100	100	414	AAG05881.1	multidrug efflux RND transporter periplasmic adaptor subunit MexE	NF045904.1	multidrug efflux RND transporter periplasmic adaptor subunit MexE
C033	arsN2	arsenic resistance N-acetyltransferase ArsN2	plus	STRESS	METAL	ARSENIC	ARSENIC	HMM	276	141	96.45	59.56	136	AAB09628.1	arsenic resistance N-acetyltransferase ArsN2	NF040501.1	arsenic resistance N-acetyltransferase ArsN2
C033	clpK	heat shock survival AAA family ATPase ClpK	plus	STRESS	HEAT	NA	NA	BLASTP	949	949	100	95.68	949	ASF80763.1	heat shock survival AAA family ATPase ClpK	NF033606.1	heat shock survival AAA family ATPase ClpK
C033	trxLHR	heat resistance system thioredoxin Trx-GI	plus	STRESS	HEAT	NA	NA	BLASTP	146	146	100	88.36	146	APX31176.1	heat resistance system thioredoxin Trx-GI	NA	NA
C033	fosA	FosA family fosfomycin resistance glutathione transferase	core	AMR	AMR	FOSFOMYCIN	FOSFOMYCIN	BLASTP	135	135	100	99.26	135	WP_003082280.1	FosA family fosfomycin resistance glutathione transferase	NF000094.1	FosA family fosfomycin resistance glutathione transferase
C033	crpP	ICE-associated protein CrpP	plus	AMR	AMR	FLUOROQUINOLONE	FLUOROQUINOLONE	BLASTX	65	65	100	98.46	65	AEQ93536.1	ICE-associated protein CrpP	NA	NA
C033	mexA	multidrug efflux RND transporter periplasmic adaptor subunit MexA	plus	AMR	AMR	EFFLUX	EFFLUX	EXACTP	383	383	100	100	383	AAA74436.1	multidrug efflux RND transporter periplasmic adaptor subunit MexA	NF033834.1	multidrug efflux RND transporter periplasmic adaptor subunit MexA
C033	aph(3')-IIb	aminoglycoside O-phosphotransferase APH(3')-IIb	core	AMR	AMR	AMINOGLYCOSIDE	KANAMYCIN	BLASTP	267	268	100	98.88	268	WP_003113011.1	aminoglycoside O-phosphotransferase APH(3')-IIb	NF032898.2	APH(3')-II family aminoglycoside O-phosphotransferase
C033	merP	mercury resistance system periplasmic binding protein MerP	plus	STRESS	METAL	MERCURY	MERCURY	HMM	91	91	100	49.45	91	AAC38232.1	mercury resistance system periplasmic binding protein MerP	TIGR02052.1	mercury resistance system periplasmic binding protein MerP
C033	catB7	type B-4 chloramphenicol O-acetyltransferase CatB7	core	AMR	AMR	PHENICOL	CHLORAMPHENICOL	BLASTP	212	212	100	98.11	212	WP_003112709.1	type B-4 chloramphenicol O-acetyltransferase CatB7	NF000490.1	type B chloramphenicol O-acetyltransferase
C033	blaOXA-494	OXA-50 family oxacillin-hydrolyzing class D beta-lactamase OXA-494	core	AMR	AMR	BETA-LACTAM	BETA-LACTAM	ALLELEP	262	262	100	100	262	WP_003118452.1	OXA-50 family oxacillin-hydrolyzing class D beta-lactamase OXA-494	NF000432.2	OXA-50 family oxacillin-hydrolyzing class D beta-lactamase
C033	blaPDC-3	extended-spectrum class C beta-lactamase PDC-3	core	AMR	AMR	BETA-LACTAM	CEPHALOSPORIN	ALLELEP	397	397	100	100	397	WP_003121934.1	extended-spectrum class C beta-lactamase PDC-3	NF000422.6	PDC family class C beta-lactamase
C034	catB7	type B-4 chloramphenicol O-acetyltransferase CatB7	core	AMR	AMR	PHENICOL	CHLORAMPHENICOL	BLASTP	212	212	100	98.11	212	WP_003112709.1	type B-4 chloramphenicol O-acetyltransferase CatB7	NF000490.1	type B chloramphenicol O-acetyltransferase
C034	fosA	FosA family fosfomycin resistance glutathione transferase	core	AMR	AMR	FOSFOMYCIN	FOSFOMYCIN	EXACTP	135	135	100	100	135	WP_003082280.1	FosA family fosfomycin resistance glutathione transferase	NF000094.1	FosA family fosfomycin resistance glutathione transferase
C034	aph(3')-IIb	aminoglycoside O-phosphotransferase APH(3')-IIb	core	AMR	AMR	AMINOGLYCOSIDE	KANAMYCIN	BLASTP	267	268	100	99.25	268	WP_003113011.1	aminoglycoside O-phosphotransferase APH(3')-IIb	NF032898.2	APH(3')-II family aminoglycoside O-phosphotransferase
C034	mexE	multidrug efflux RND transporter periplasmic adaptor subunit MexE	plus	AMR	AMR	EFFLUX	EFFLUX	EXACTP	414	414	100	100	414	AAG05881.1	multidrug efflux RND transporter periplasmic adaptor subunit MexE	NF045904.1	multidrug efflux RND transporter periplasmic adaptor subunit MexE
C034	mexA	multidrug efflux RND transporter periplasmic adaptor subunit MexA	plus	AMR	AMR	EFFLUX	EFFLUX	EXACTP	383	383	100	100	383	AAA74436.1	multidrug efflux RND transporter periplasmic adaptor subunit MexA	NF033834.1	multidrug efflux RND transporter periplasmic adaptor subunit MexA
C034	mexX	multidrug efflux RND transporter periplasmic adaptor subunit MexX	plus	AMR	AMR	EFFLUX	EFFLUX	BLASTP	396	396	100	98.74	396	AAF14522.1	multidrug efflux RND transporter periplasmic adaptor subunit MexX	NA	NA
C034	blaOXA-488	OXA-50 family oxacillin-hydrolyzing class D beta-lactamase OXA-488	core	AMR	AMR	BETA-LACTAM	BETA-LACTAM	ALLELEP	262	262	100	100	262	WP_003097028.1	OXA-50 family oxacillin-hydrolyzing class D beta-lactamase OXA-488	NF000432.2	OXA-50 family oxacillin-hydrolyzing class D beta-lactamase
C034	blaPDC-12	class C beta-lactamase PDC-12	core	AMR	AMR	BETA-LACTAM	CEPHALOSPORIN	ALLELEP	397	397	100	100	397	WP_009313329.1	class C beta-lactamase PDC-12	NF000422.6	PDC family class C beta-lactamase
C035	blaOXA	class D beta-lactamase	core	AMR	AMR	BETA-LACTAM	BETA-LACTAM	HMM	262	263	100	87.45	263	WP_024916334.1	class D beta-lactamase	NF012161.0	class D beta-lactamase
C035	oprD_W277STOP	Pseudomonas aeruginosa carbapenem resistant OprD	core	AMR	POINT	BETA-LACTAM	CARBAPENEM	POINTX	441	443	100	92.33	443	WP_003112576.1	outer membrane porin OprD	NA	NA
C035	crpP	ICE-associated protein CrpP	plus	AMR	AMR	FLUOROQUINOLONE	FLUOROQUINOLONE	BLASTX	65	65	100	98.46	65	AEQ93536.1	ICE-associated protein CrpP	NA	NA
C035	mexA	multidrug efflux RND transporter periplasmic adaptor subunit MexA	plus	AMR	AMR	EFFLUX	EFFLUX	BLASTP	383	383	100	99.74	383	AAA74436.1	multidrug efflux RND transporter periplasmic adaptor subunit MexA	NF033834.1	multidrug efflux RND transporter periplasmic adaptor subunit MexA
C035	merP	mercury resistance system periplasmic binding protein MerP	plus	STRESS	METAL	MERCURY	MERCURY	HMM	91	91	100	49.45	91	AAC38232.1	mercury resistance system periplasmic binding protein MerP	TIGR02052.1	mercury resistance system periplasmic binding protein MerP
C035	aph(3')-II	APH(3')-II family aminoglycoside O-phosphotransferase	core	AMR	AMR	AMINOGLYCOSIDE	KANAMYCIN	HMM	268	268	100	88.43	268	WP_003113011.1	APH(3')-II family aminoglycoside O-phosphotransferase	NF032898.2	APH(3')-II family aminoglycoside O-phosphotransferase
C035	mexE	multidrug efflux RND transporter periplasmic adaptor subunit MexE	plus	AMR	AMR	EFFLUX	EFFLUX	BLASTP	414	414	100	99.03	414	AAG05881.1	multidrug efflux RND transporter periplasmic adaptor subunit MexE	NF045904.1	multidrug efflux RND transporter periplasmic adaptor subunit MexE
C035	catA	type A chloramphenicol O-acetyltransferase	core	AMR	AMR	PHENICOL	CHLORAMPHENICOL	HMM	212	219	95.89	61.9	210	WP_002210545.1	type A chloramphenicol O-acetyltransferase	NF000491.1	type A chloramphenicol O-acetyltransferase
C035	mexX	multidrug efflux RND transporter periplasmic adaptor subunit MexX	plus	AMR	AMR	EFFLUX	EFFLUX	BLASTP	396	396	100	94.95	396	AAF14522.1	multidrug efflux RND transporter periplasmic adaptor subunit MexX	NA	NA
C035	pmrB_T343A	Pseudomonas aeruginosa colistin resistant PmrB	core	AMR	POINT	COLISTIN	COLISTIN	POINTP	467	477	97.9	93.79	467	WP_003112923.1	two-component system sensor histidine kinase PmrB	NA	NA
C035	blaPDC-41	class C beta-lactamase PDC-41	core	AMR	AMR	BETA-LACTAM	CEPHALOSPORIN	ALLELEP	397	397	100	100	397	WP_034081664.1	class C beta-lactamase PDC-41	NF000519.2	PDC variant family class C beta-lactamase
C037	catB7	type B-4 chloramphenicol O-acetyltransferase CatB7	core	AMR	AMR	PHENICOL	CHLORAMPHENICOL	BLASTP	212	212	100	98.11	212	WP_003112709.1	type B-4 chloramphenicol O-acetyltransferase CatB7	NF000490.1	type B chloramphenicol O-acetyltransferase
C037	aph(3')-IIb	aminoglycoside O-phosphotransferase APH(3')-IIb	core	AMR	AMR	AMINOGLYCOSIDE	KANAMYCIN	BLASTP	268	268	100	99.63	268	WP_003113011.1	aminoglycoside O-phosphotransferase APH(3')-IIb	NF032898.2	APH(3')-II family aminoglycoside O-phosphotransferase
C037	gyrA_T83A	Pseudomonas aeruginosa quinolone resistant GyrA	core	AMR	POINT	QUINOLONE	QUINOLONE	POINTP	923	923	100	99.89	923	WP_003091448.1	DNA gyrase subunit A GyrA	NA	NA
C037	arsN1	arsinothricin resistance N-acetyltransferase ArsN1 family A	plus	STRESS	METAL	ARSENIC	ARSENIC	HMM	171	169	94.67	42.5	160	AIQ64103.1	arsinothricin resistance N-acetyltransferase ArsN1 family A	NF040503.1	arsinothricin resistance N-acetyltransferase ArsN1 family A
C037	fosA	FosA family fosfomycin resistance glutathione transferase	core	AMR	AMR	FOSFOMYCIN	FOSFOMYCIN	EXACTP	135	135	100	100	135	WP_003082280.1	FosA family fosfomycin resistance glutathione transferase	NF000094.1	FosA family fosfomycin resistance glutathione transferase
C037	crpP	ICE-associated protein CrpP	plus	AMR	AMR	FLUOROQUINOLONE	FLUOROQUINOLONE	EXACTX	65	65	100	100	65	AEQ93536.1	ICE-associated protein CrpP	NA	NA
C037	mexA	multidrug efflux RND transporter periplasmic adaptor subunit MexA	plus	AMR	AMR	EFFLUX	EFFLUX	EXACTP	383	383	100	100	383	AAA74436.1	multidrug efflux RND transporter periplasmic adaptor subunit MexA	NF033834.1	multidrug efflux RND transporter periplasmic adaptor subunit MexA
C037	mexE	multidrug efflux RND transporter periplasmic adaptor subunit MexE	plus	AMR	AMR	EFFLUX	EFFLUX	EXACTP	414	414	100	100	414	AAG05881.1	multidrug efflux RND transporter periplasmic adaptor subunit MexE	NF045904.1	multidrug efflux RND transporter periplasmic adaptor subunit MexE
C037	pmrB_V15I	Pseudomonas aeruginosa colistin resistant PmrB	core	AMR	POINT	COLISTIN	COLISTIN	POINTP	477	477	100	98.95	477	WP_003112923.1	two-component system sensor histidine kinase PmrB	NA	NA
C037	mexX	multidrug efflux RND transporter periplasmic adaptor subunit MexX	plus	AMR	AMR	EFFLUX	EFFLUX	BLASTP	396	396	100	98.99	396	AAF14522.1	multidrug efflux RND transporter periplasmic adaptor subunit MexX	NA	NA
C037	merP	mercury resistance system periplasmic binding protein MerP	plus	STRESS	METAL	MERCURY	MERCURY	HMM	91	91	100	76.92	91	AAA98223.1	mercury resistance system periplasmic binding protein MerP	TIGR02052.1	mercury resistance system periplasmic binding protein MerP
C037	merC	organomercurial transporter MerC	plus	STRESS	METAL	MERCURY	ORGANOMERCURY	HMM	144	141	97.87	71.74	138	AAC38233.1	organomercurial transporter MerC	NF033784.1	organomercurial transporter MerC
C037	merA	mercury(II) reductase	plus	STRESS	METAL	MERCURY	MERCURY	HMM	564	561	100	75.22	561	AAC38220.1	mercury(II) reductase	TIGR02053.1	mercury(II) reductase
C037	blaPDC-30	cephalosporin-hydrolyzing class C beta-lactamase PDC-30	core	AMR	AMR	BETA-LACTAM	CEPHALOSPORIN	ALLELEP	397	397	100	100	397	WP_003110141.1	cephalosporin-hydrolyzing class C beta-lactamase PDC-30	NF000422.6	PDC family class C beta-lactamase
C037	blaOXA-395	OXA-50 family oxacillin-hydrolyzing class D beta-lactamase OXA-395	core	AMR	AMR	BETA-LACTAM	BETA-LACTAM	ALLELEP	262	262	100	100	262	WP_015649877.1	OXA-50 family oxacillin-hydrolyzing class D beta-lactamase OXA-395	NF000432.2	OXA-50 family oxacillin-hydrolyzing class D beta-lactamase
C038	fosA	FosA family fosfomycin resistance glutathione transferase	core	AMR	AMR	FOSFOMYCIN	FOSFOMYCIN	EXACTP	135	135	100	100	135	WP_003082280.1	FosA family fosfomycin resistance glutathione transferase	NF000094.1	FosA family fosfomycin resistance glutathione transferase
C038	mexA	multidrug efflux RND transporter periplasmic adaptor subunit MexA	plus	AMR	AMR	EFFLUX	EFFLUX	EXACTP	383	383	100	100	383	AAA74436.1	multidrug efflux RND transporter periplasmic adaptor subunit MexA	NF033834.1	multidrug efflux RND transporter periplasmic adaptor subunit MexA
C038	mexE	multidrug efflux RND transporter periplasmic adaptor subunit MexE	plus	AMR	AMR	EFFLUX	EFFLUX	EXACTP	414	414	100	100	414	AAG05881.1	multidrug efflux RND transporter periplasmic adaptor subunit MexE	NF045904.1	multidrug efflux RND transporter periplasmic adaptor subunit MexE
C038	aph(3')-IIb	aminoglycoside O-phosphotransferase APH(3')-IIb	core	AMR	AMR	AMINOGLYCOSIDE	KANAMYCIN	BLASTP	268	268	100	99.63	268	WP_003113011.1	aminoglycoside O-phosphotransferase APH(3')-IIb	NF032898.2	APH(3')-II family aminoglycoside O-phosphotransferase
C038	gyrA_T83I	Pseudomonas aeruginosa quinolone resistant GyrA	core	AMR	POINT	QUINOLONE	QUINOLONE	POINTP	923	923	100	99.89	923	WP_003091448.1	DNA gyrase subunit A GyrA	NA	NA
C038	merA	mercury(II) reductase	plus	STRESS	METAL	MERCURY	MERCURY	HMM	562	562	100	81.85	562	CAC69251.1	mercury(II) reductase	TIGR02053.1	mercury(II) reductase
C038	merP	mercury resistance system periplasmic binding protein MerP	plus	STRESS	METAL	MERCURY	MERCURY	HMM	95	91	100	69.47	95	AAC38219.1	mercury resistance system periplasmic binding protein MerP	TIGR02052.1	mercury resistance system periplasmic binding protein MerP
C038	mexX	multidrug efflux RND transporter periplasmic adaptor subunit MexX	plus	AMR	AMR	EFFLUX	EFFLUX	BLASTP	396	396	100	99.24	396	AAF14522.1	multidrug efflux RND transporter periplasmic adaptor subunit MexX	NA	NA
C038	catB7	type B-4 chloramphenicol O-acetyltransferase CatB7	core	AMR	AMR	PHENICOL	CHLORAMPHENICOL	EXACTP	212	212	100	100	212	WP_003112709.1	type B-4 chloramphenicol O-acetyltransferase CatB7	NF000490.1	type B chloramphenicol O-acetyltransferase
C038	blaOXA-847	OXA-50 family oxacillin-hydrolyzing class D beta-lactamase OXA-847	core	AMR	AMR	BETA-LACTAM	BETA-LACTAM	ALLELEP	262	262	100	100	262	WP_010793618.1	OXA-50 family oxacillin-hydrolyzing class D beta-lactamase OXA-847	NF000432.2	OXA-50 family oxacillin-hydrolyzing class D beta-lactamase
C038	blaPDC-1	cephalosporin-hydrolyzing class C beta-lactamase PDC-1	core	AMR	AMR	BETA-LACTAM	CEPHALOSPORIN	ALLELEP	397	397	100	100	397	WP_003101289.1	cephalosporin-hydrolyzing class C beta-lactamase PDC-1	NF000422.6	PDC family class C beta-lactamase
C039	mexX	multidrug efflux RND transporter periplasmic adaptor subunit MexX	plus	AMR	AMR	EFFLUX	EFFLUX	BLASTP	396	396	100	98.74	396	AAF14522.1	multidrug efflux RND transporter periplasmic adaptor subunit MexX	NA	NA
C039	catB7	type B-4 chloramphenicol O-acetyltransferase CatB7	core	AMR	AMR	PHENICOL	CHLORAMPHENICOL	BLASTP	212	212	100	97.64	212	WP_003112709.1	type B-4 chloramphenicol O-acetyltransferase CatB7	NF000490.1	type B chloramphenicol O-acetyltransferase
C039	mexE	multidrug efflux RND transporter periplasmic adaptor subunit MexE	plus	AMR	AMR	EFFLUX	EFFLUX	BLASTP	414	414	100	99.28	414	AAG05881.1	multidrug efflux RND transporter periplasmic adaptor subunit MexE	NF045904.1	multidrug efflux RND transporter periplasmic adaptor subunit MexE
C039	gyrA_T83I	Pseudomonas aeruginosa quinolone resistant GyrA	core	AMR	POINT	QUINOLONE	QUINOLONE	POINTP	921	923	100	99.67	923	WP_003091448.1	DNA gyrase subunit A GyrA	NA	NA
C039	fosA	FosA family fosfomycin resistance glutathione transferase	core	AMR	AMR	FOSFOMYCIN	FOSFOMYCIN	EXACTP	135	135	100	100	135	WP_003082280.1	FosA family fosfomycin resistance glutathione transferase	NF000094.1	FosA family fosfomycin resistance glutathione transferase
C039	mexA	multidrug efflux RND transporter periplasmic adaptor subunit MexA	plus	AMR	AMR	EFFLUX	EFFLUX	BLASTP	383	383	100	99.74	383	AAA74436.1	multidrug efflux RND transporter periplasmic adaptor subunit MexA	NF033834.1	multidrug efflux RND transporter periplasmic adaptor subunit MexA
C039	parC_S87L	Pseudomonas aeruginosa quinolone resistant ParC	core	AMR	POINT	QUINOLONE	QUINOLONE	POINTP	754	754	100	99.73	754	WP_003095687.1	DNA topoisomerase IV subunit A ParC	NA	NA
C039	aph(3')-IIb	aminoglycoside O-phosphotransferase APH(3')-IIb	core	AMR	AMR	AMINOGLYCOSIDE	KANAMYCIN	EXACTP	268	268	100	100	268	WP_003113011.1	aminoglycoside O-phosphotransferase APH(3')-IIb	NF032898.2	APH(3')-II family aminoglycoside O-phosphotransferase
C039	blaOXA-1032	OXA-50 family oxacillin-hydrolyzing class D beta-lactamase OXA-1032	core	AMR	AMR	BETA-LACTAM	BETA-LACTAM	ALLELEP	262	262	100	100	262	WP_023107469.1	OXA-50 family oxacillin-hydrolyzing class D beta-lactamase OXA-1032	NF000432.2	OXA-50 family oxacillin-hydrolyzing class D beta-lactamase
C039	blaPDC-28	class C beta-lactamase PDC-28	core	AMR	AMR	BETA-LACTAM	CEPHALOSPORIN	ALLELEP	397	397	100	100	397	WP_034075190.1	class C beta-lactamase PDC-28	NF000422.6	PDC family class C beta-lactamase
C040	fosA	FosA family fosfomycin resistance glutathione transferase	core	AMR	AMR	FOSFOMYCIN	FOSFOMYCIN	BLASTP	135	135	100	99.26	135	WP_003082280.1	FosA family fosfomycin resistance glutathione transferase	NF000094.1	FosA family fosfomycin resistance glutathione transferase
C040	mexA	multidrug efflux RND transporter periplasmic adaptor subunit MexA	plus	AMR	AMR	EFFLUX	EFFLUX	EXACTP	383	383	100	100	383	AAA74436.1	multidrug efflux RND transporter periplasmic adaptor subunit MexA	NF033834.1	multidrug efflux RND transporter periplasmic adaptor subunit MexA
C040	gyrA_D87Y	Pseudomonas aeruginosa quinolone resistant GyrA	core	AMR	POINT	QUINOLONE	QUINOLONE	POINTP	923	923	100	99.89	923	WP_003091448.1	DNA gyrase subunit A GyrA	NA	NA
C040	aph(3')-IIb	aminoglycoside O-phosphotransferase APH(3')-IIb	core	AMR	AMR	AMINOGLYCOSIDE	KANAMYCIN	EXACTP	268	268	100	100	268	WP_003113011.1	aminoglycoside O-phosphotransferase APH(3')-IIb	NF032898.2	APH(3')-II family aminoglycoside O-phosphotransferase
C040	aac(2')-IIa	kasugamycin N-acetyltransferase AAC(2')-IIa	core	AMR	AMR	AMINOGLYCOSIDE	KASUGAMYCIN	BLASTP	260	260	100	98.85	260	WP_063839881.1	kasugamycin N-acetyltransferase AAC(2')-IIa	NF000100.2	kasugamycin N-acetyltransferase AAC(2')-IIa
C040	mexX	multidrug efflux RND transporter periplasmic adaptor subunit MexX	plus	AMR	AMR	EFFLUX	EFFLUX	BLASTP	396	396	100	99.24	396	AAF14522.1	multidrug efflux RND transporter periplasmic adaptor subunit MexX	NA	NA
C040	catB7	type B-4 chloramphenicol O-acetyltransferase CatB7	core	AMR	AMR	PHENICOL	CHLORAMPHENICOL	BLASTP	212	212	100	99.06	212	WP_003112709.1	type B-4 chloramphenicol O-acetyltransferase CatB7	NF000490.1	type B chloramphenicol O-acetyltransferase
C040	mexE	multidrug efflux RND transporter periplasmic adaptor subunit MexE	plus	AMR	AMR	EFFLUX	EFFLUX	EXACTP	414	414	100	100	414	AAG05881.1	multidrug efflux RND transporter periplasmic adaptor subunit MexE	NF045904.1	multidrug efflux RND transporter periplasmic adaptor subunit MexE
C040	oprD_V359L	Pseudomonas aeruginosa carbapenem resistant OprD	core	AMR	POINT	BETA-LACTAM	CARBAPENEM	POINTP	301	443	68.4	93.07	303	WP_003112576.1	outer membrane porin OprD	NA	NA
C040	blaPDC-10	class C beta-lactamase PDC-10	core	AMR	AMR	BETA-LACTAM	CEPHALOSPORIN	ALLELEP	397	397	100	100	397	WP_063864559.1	class C beta-lactamase PDC-10	NF000422.6	PDC family class C beta-lactamase
C040	blaOXA-486	OXA-50 family oxacillin-hydrolyzing class D beta-lactamase OXA-486	core	AMR	AMR	BETA-LACTAM	BETA-LACTAM	ALLELEP	262	262	100	100	262	WP_003161965.1	OXA-50 family oxacillin-hydrolyzing class D beta-lactamase OXA-486	NF000432.2	OXA-50 family oxacillin-hydrolyzing class D beta-lactamase
C041	aph(3')-IIb	aminoglycoside O-phosphotransferase APH(3')-IIb	core	AMR	AMR	AMINOGLYCOSIDE	KANAMYCIN	BLASTP	268	268	100	99.63	268	WP_003113011.1	aminoglycoside O-phosphotransferase APH(3')-IIb	NF032898.2	APH(3')-II family aminoglycoside O-phosphotransferase
C041	catB7	type B-4 chloramphenicol O-acetyltransferase CatB7	core	AMR	AMR	PHENICOL	CHLORAMPHENICOL	BLASTP	212	212	100	98.11	212	WP_003112709.1	type B-4 chloramphenicol O-acetyltransferase CatB7	NF000490.1	type B chloramphenicol O-acetyltransferase
C041	gyrA_T83I	Pseudomonas aeruginosa quinolone resistant GyrA	core	AMR	POINT	QUINOLONE	QUINOLONE	POINTP	923	923	100	99.89	923	WP_003091448.1	DNA gyrase subunit A GyrA	NA	NA
C041	fosA	FosA family fosfomycin resistance glutathione transferase	core	AMR	AMR	FOSFOMYCIN	FOSFOMYCIN	EXACTP	135	135	100	100	135	WP_003082280.1	FosA family fosfomycin resistance glutathione transferase	NF000094.1	FosA family fosfomycin resistance glutathione transferase
C041	mexA	multidrug efflux RND transporter periplasmic adaptor subunit MexA	plus	AMR	AMR	EFFLUX	EFFLUX	EXACTP	383	383	100	100	383	AAA74436.1	multidrug efflux RND transporter periplasmic adaptor subunit MexA	NF033834.1	multidrug efflux RND transporter periplasmic adaptor subunit MexA
C041	merP	mercury resistance system periplasmic binding protein MerP	plus	STRESS	METAL	MERCURY	MERCURY	HMM	95	91	100	69.47	95	AAC38219.1	mercury resistance system periplasmic binding protein MerP	TIGR02052.1	mercury resistance system periplasmic binding protein MerP
C041	merA	mercury(II) reductase	plus	STRESS	METAL	MERCURY	MERCURY	HMM	562	562	100	81.85	562	CAC69251.1	mercury(II) reductase	TIGR02053.1	mercury(II) reductase
C041	mexX	multidrug efflux RND transporter periplasmic adaptor subunit MexX	plus	AMR	AMR	EFFLUX	EFFLUX	BLASTP	396	396	100	99.24	396	AAF14522.1	multidrug efflux RND transporter periplasmic adaptor subunit MexX	NA	NA
C041	crpP	ICE-associated protein CrpP	plus	AMR	AMR	FLUOROQUINOLONE	FLUOROQUINOLONE	BLASTX	65	65	100	95.38	65	AEQ93536.1	ICE-associated protein CrpP	NA	NA
C041	blaPDC-3	extended-spectrum class C beta-lactamase PDC-3	core	AMR	AMR	BETA-LACTAM	CEPHALOSPORIN	ALLELEP	397	397	100	100	397	WP_003121934.1	extended-spectrum class C beta-lactamase PDC-3	NF000422.6	PDC family class C beta-lactamase
C041	blaOXA-904	OXA-50 family oxacillin-hydrolyzing class D beta-lactamase OXA-904	core	AMR	AMR	BETA-LACTAM	BETA-LACTAM	ALLELEP	262	262	100	100	262	WP_003122322.1	OXA-50 family oxacillin-hydrolyzing class D beta-lactamase OXA-904	NF000432.2	OXA-50 family oxacillin-hydrolyzing class D beta-lactamase
C042	oprD_V359L	Pseudomonas aeruginosa carbapenem resistant OprD	core	AMR	POINT	BETA-LACTAM	CARBAPENEM	POINTP	441	443	100	94.58	443	WP_003112576.1	outer membrane porin OprD	NA	NA
C042	mexX	multidrug efflux RND transporter periplasmic adaptor subunit MexX	plus	AMR	AMR	EFFLUX	EFFLUX	BLASTP	396	396	100	98.48	396	AAF14522.1	multidrug efflux RND transporter periplasmic adaptor subunit MexX	NA	NA
C042	catB7	type B-4 chloramphenicol O-acetyltransferase CatB7	core	AMR	AMR	PHENICOL	CHLORAMPHENICOL	BLASTP	212	212	100	98.58	212	WP_003112709.1	type B-4 chloramphenicol O-acetyltransferase CatB7	NF000490.1	type B chloramphenicol O-acetyltransferase
C042	gyrA_T83I	Pseudomonas aeruginosa quinolone resistant GyrA	core	AMR	POINT	QUINOLONE	QUINOLONE	POINTP	923	923	100	99.89	923	WP_003091448.1	DNA gyrase subunit A GyrA	NA	NA
C042	mexA	multidrug efflux RND transporter periplasmic adaptor subunit MexA	plus	AMR	AMR	EFFLUX	EFFLUX	EXACTP	383	383	100	100	383	AAA74436.1	multidrug efflux RND transporter periplasmic adaptor subunit MexA	NF033834.1	multidrug efflux RND transporter periplasmic adaptor subunit MexA
C042	mexE	multidrug efflux RND transporter periplasmic adaptor subunit MexE	plus	AMR	AMR	EFFLUX	EFFLUX	EXACTP	414	414	100	100	414	AAG05881.1	multidrug efflux RND transporter periplasmic adaptor subunit MexE	NF045904.1	multidrug efflux RND transporter periplasmic adaptor subunit MexE
C042	fosA	FosA family fosfomycin resistance glutathione transferase	core	AMR	AMR	FOSFOMYCIN	FOSFOMYCIN	EXACTP	135	135	100	100	135	WP_003082280.1	FosA family fosfomycin resistance glutathione transferase	NF000094.1	FosA family fosfomycin resistance glutathione transferase
C042	gyrB_E468D	Pseudomonas aeruginosa quinolone resistant GyrB	core	AMR	POINT	QUINOLONE	QUINOLONE	POINTP	806	806	100	99.88	806	WP_003097268.1	DNA topoisomerase (ATP-hydrolyzing) subunit B GyrB	NA	NA
C042	aph(3')-IIb	aminoglycoside O-phosphotransferase APH(3')-IIb	core	AMR	AMR	AMINOGLYCOSIDE	KANAMYCIN	BLASTP	268	268	100	99.63	268	WP_003113011.1	aminoglycoside O-phosphotransferase APH(3')-IIb	NF032898.2	APH(3')-II family aminoglycoside O-phosphotransferase
C042	crpP	ICE-associated protein CrpP	plus	AMR	AMR	FLUOROQUINOLONE	FLUOROQUINOLONE	BLASTX	65	65	100	96.92	65	AEQ93536.1	ICE-associated protein CrpP	NA	NA
C042	blaOXA-494	OXA-50 family oxacillin-hydrolyzing class D beta-lactamase OXA-494	core	AMR	AMR	BETA-LACTAM	BETA-LACTAM	ALLELEP	262	262	100	100	262	WP_003118452.1	OXA-50 family oxacillin-hydrolyzing class D beta-lactamase OXA-494	NF000432.2	OXA-50 family oxacillin-hydrolyzing class D beta-lactamase
C042	blaPDC-71	class C beta-lactamase PDC-71	core	AMR	AMR	BETA-LACTAM	CEPHALOSPORIN	ALLELEP	397	397	100	100	397	WP_031630420.1	class C beta-lactamase PDC-71	NF000422.6	PDC family class C beta-lactamase
C043	oprD_V359L	Pseudomonas aeruginosa carbapenem resistant OprD	core	AMR	POINT	BETA-LACTAM	CARBAPENEM	POINTP	441	443	100	94.58	443	WP_003112576.1	outer membrane porin OprD	NA	NA
C043	mexE	multidrug efflux RND transporter periplasmic adaptor subunit MexE	plus	AMR	AMR	EFFLUX	EFFLUX	EXACTP	414	414	100	100	414	AAG05881.1	multidrug efflux RND transporter periplasmic adaptor subunit MexE	NF045904.1	multidrug efflux RND transporter periplasmic adaptor subunit MexE
C043	catB7	type B-4 chloramphenicol O-acetyltransferase CatB7	core	AMR	AMR	PHENICOL	CHLORAMPHENICOL	BLASTP	212	212	100	99.53	212	WP_003112709.1	type B-4 chloramphenicol O-acetyltransferase CatB7	NF000490.1	type B chloramphenicol O-acetyltransferase
C043	merP	mercury resistance system periplasmic binding protein MerP	plus	STRESS	METAL	MERCURY	MERCURY	HMM	91	91	100	49.45	91	AAC38232.1	mercury resistance system periplasmic binding protein MerP	TIGR02052.1	mercury resistance system periplasmic binding protein MerP
C043	fosA	FosA family fosfomycin resistance glutathione transferase	core	AMR	AMR	FOSFOMYCIN	FOSFOMYCIN	BLASTP	135	135	100	99.26	135	WP_003082280.1	FosA family fosfomycin resistance glutathione transferase	NF000094.1	FosA family fosfomycin resistance glutathione transferase
C043	mexA	multidrug efflux RND transporter periplasmic adaptor subunit MexA	plus	AMR	AMR	EFFLUX	EFFLUX	EXACTP	383	383	100	100	383	AAA74436.1	multidrug efflux RND transporter periplasmic adaptor subunit MexA	NF033834.1	multidrug efflux RND transporter periplasmic adaptor subunit MexA
C043	aph(3')-IIb	aminoglycoside O-phosphotransferase APH(3')-IIb	core	AMR	AMR	AMINOGLYCOSIDE	KANAMYCIN	EXACTP	268	268	100	100	268	WP_003113011.1	aminoglycoside O-phosphotransferase APH(3')-IIb	NF032898.2	APH(3')-II family aminoglycoside O-phosphotransferase
C043	mexX	multidrug efflux RND transporter periplasmic adaptor subunit MexX	plus	AMR	AMR	EFFLUX	EFFLUX	BLASTP	396	396	100	99.24	396	AAF14522.1	multidrug efflux RND transporter periplasmic adaptor subunit MexX	NA	NA
C043	blaPDC-24	class C beta-lactamase PDC-24	core	AMR	AMR	BETA-LACTAM	CEPHALOSPORIN	ALLELEP	397	397	100	100	397	WP_023115067.1	class C beta-lactamase PDC-24	NF000422.6	PDC family class C beta-lactamase
C043	blaOXA-1034	OXA-50 family oxacillin-hydrolyzing class D beta-lactamase OXA-1034	core	AMR	AMR	BETA-LACTAM	BETA-LACTAM	ALLELEP	262	262	100	100	262	WP_033887259.1	OXA-50 family oxacillin-hydrolyzing class D beta-lactamase OXA-1034	NF000432.2	OXA-50 family oxacillin-hydrolyzing class D beta-lactamase
C044	oprD_V359L	Pseudomonas aeruginosa carbapenem resistant OprD	core	AMR	POINT	BETA-LACTAM	CARBAPENEM	POINTP	441	443	100	94.58	443	WP_003112576.1	outer membrane porin OprD	NA	NA
C044	mexA	multidrug efflux RND transporter periplasmic adaptor subunit MexA	plus	AMR	AMR	EFFLUX	EFFLUX	EXACTP	383	383	100	100	383	AAA74436.1	multidrug efflux RND transporter periplasmic adaptor subunit MexA	NF033834.1	multidrug efflux RND transporter periplasmic adaptor subunit MexA
C044	fosA	FosA family fosfomycin resistance glutathione transferase	core	AMR	AMR	FOSFOMYCIN	FOSFOMYCIN	EXACTP	135	135	100	100	135	WP_003082280.1	FosA family fosfomycin resistance glutathione transferase	NF000094.1	FosA family fosfomycin resistance glutathione transferase
C044	aph(3')-IIb	aminoglycoside O-phosphotransferase APH(3')-IIb	core	AMR	AMR	AMINOGLYCOSIDE	KANAMYCIN	BLASTP	268	268	100	99.25	268	WP_003113011.1	aminoglycoside O-phosphotransferase APH(3')-IIb	NF032898.2	APH(3')-II family aminoglycoside O-phosphotransferase
C044	catB7	type B-4 chloramphenicol O-acetyltransferase CatB7	core	AMR	AMR	PHENICOL	CHLORAMPHENICOL	BLASTP	212	212	100	98.58	212	WP_003112709.1	type B-4 chloramphenicol O-acetyltransferase CatB7	NF000490.1	type B chloramphenicol O-acetyltransferase
C044	mexX	multidrug efflux RND transporter periplasmic adaptor subunit MexX	plus	AMR	AMR	EFFLUX	EFFLUX	BLASTP	396	396	100	98.48	396	AAF14522.1	multidrug efflux RND transporter periplasmic adaptor subunit MexX	NA	NA
C044	mexE	multidrug efflux RND transporter periplasmic adaptor subunit MexE	plus	AMR	AMR	EFFLUX	EFFLUX	EXACTP	414	414	100	100	414	AAG05881.1	multidrug efflux RND transporter periplasmic adaptor subunit MexE	NF045904.1	multidrug efflux RND transporter periplasmic adaptor subunit MexE
C044	blaPDC-5	extended-spectrum class C beta-lactamase PDC-5	core	AMR	AMR	BETA-LACTAM	CEPHALOSPORIN	ALLELEP	397	397	100	100	397	WP_003119095.1	extended-spectrum class C beta-lactamase PDC-5	NF000422.6	PDC family class C beta-lactamase
C044	blaOXA-50	oxacillin-hydrolyzing class D beta-lactamase OXA-50	core	AMR	AMR	BETA-LACTAM	BETA-LACTAM	ALLELEP	262	262	100	100	262	WP_003099707.1	oxacillin-hydrolyzing class D beta-lactamase OXA-50	NF000432.2	OXA-50 family oxacillin-hydrolyzing class D beta-lactamase
C045	merA	mercury(II) reductase	plus	STRESS	METAL	MERCURY	MERCURY	HMM	561	561	100	78.25	561	ACU65296.1	mercury(II) reductase	TIGR02053.1	mercury(II) reductase
C045	merC	organomercurial transporter MerC	plus	STRESS	METAL	MERCURY	ORGANOMERCURY	HMM	140	140	98.57	63.04	138	AAC33908.1	organomercurial transporter MerC	NF033784.1	organomercurial transporter MerC
C045	merP	mercury resistance system periplasmic binding protein MerP	plus	STRESS	METAL	MERCURY	MERCURY	HMM	92	91	100	75	92	AAC38232.1	mercury resistance system periplasmic binding protein MerP	TIGR02052.1	mercury resistance system periplasmic binding protein MerP
C045	aph(3')-IIb	aminoglycoside O-phosphotransferase APH(3')-IIb	core	AMR	AMR	AMINOGLYCOSIDE	KANAMYCIN	EXACTP	268	268	100	100	268	WP_003113011.1	aminoglycoside O-phosphotransferase APH(3')-IIb	NF032898.2	APH(3')-II family aminoglycoside O-phosphotransferase
C045	fosA	FosA family fosfomycin resistance glutathione transferase	core	AMR	AMR	FOSFOMYCIN	FOSFOMYCIN	EXACTP	135	135	100	100	135	WP_003082280.1	FosA family fosfomycin resistance glutathione transferase	NF000094.1	FosA family fosfomycin resistance glutathione transferase
C045	parC_S87L	Pseudomonas aeruginosa quinolone resistant ParC	core	AMR	POINT	QUINOLONE	QUINOLONE	POINTP	754	754	100	99.73	754	WP_003095687.1	DNA topoisomerase IV subunit A ParC	NA	NA
C045	crpP	ICE-associated protein CrpP	plus	AMR	AMR	FLUOROQUINOLONE	FLUOROQUINOLONE	BLASTX	65	65	100	96.92	65	AEQ93536.1	ICE-associated protein CrpP	NA	NA
C045	mexA	multidrug efflux RND transporter periplasmic adaptor subunit MexA	plus	AMR	AMR	EFFLUX	EFFLUX	EXACTP	383	383	100	100	383	AAA74436.1	multidrug efflux RND transporter periplasmic adaptor subunit MexA	NF033834.1	multidrug efflux RND transporter periplasmic adaptor subunit MexA
C045	catB7	type B-4 chloramphenicol O-acetyltransferase CatB7	core	AMR	AMR	PHENICOL	CHLORAMPHENICOL	BLASTP	212	212	100	98.11	212	WP_003112709.1	type B-4 chloramphenicol O-acetyltransferase CatB7	NF000490.1	type B chloramphenicol O-acetyltransferase
C045	gyrA_T83I	Pseudomonas aeruginosa quinolone resistant GyrA	core	AMR	POINT	QUINOLONE	QUINOLONE	POINTP	921	923	100	99.67	923	WP_003091448.1	DNA gyrase subunit A GyrA	NA	NA
C045	mexE	multidrug efflux RND transporter periplasmic adaptor subunit MexE	plus	AMR	AMR	EFFLUX	EFFLUX	BLASTP	414	414	100	99.76	414	AAG05881.1	multidrug efflux RND transporter periplasmic adaptor subunit MexE	NF045904.1	multidrug efflux RND transporter periplasmic adaptor subunit MexE
C045	arsN2	arsenic resistance N-acetyltransferase ArsN2	plus	STRESS	METAL	ARSENIC	ARSENIC	HMM	276	141	91.49	62.02	129	BAA24824.1	arsenic resistance N-acetyltransferase ArsN2	NF040501.1	arsenic resistance N-acetyltransferase ArsN2
C045	clpK	heat shock survival AAA family ATPase ClpK	plus	STRESS	HEAT	NA	NA	BLASTP	949	949	100	95.05	949	ASF80763.1	heat shock survival AAA family ATPase ClpK	NF033606.1	heat shock survival AAA family ATPase ClpK
C045	shsP	small heat shock protein sHSP20-GI	plus	STRESS	HEAT	NA	NA	EXACTP	152	152	100	100	152	ASF80771.1	small heat shock protein sHSP20-GI	NA	NA
C045	yfdX1	heat resistance protein YfdX1	plus	STRESS	HEAT	NA	NA	BLASTP	304	304	100	98.36	304	APX31172.1	heat resistance protein YfdX1	NA	NA
C045	yfdX2	heat resistance protein YfdX2	plus	STRESS	HEAT	NA	NA	BLASTP	295	295	100	92.88	295	ASF80766.1	heat resistance protein YfdX2	NA	NA
C045	hdeD-GI	heat resistance membrane protein HdeD-GI	plus	STRESS	HEAT	NA	NA	BLASTP	203	203	100	95.07	203	APX31174.1	heat resistance membrane protein HdeD-GI	NA	NA
C045	trxLHR	heat resistance system thioredoxin Trx-GI	plus	STRESS	HEAT	NA	NA	BLASTP	146	146	100	97.95	146	APX31176.1	heat resistance system thioredoxin Trx-GI	NA	NA
C045	blaPDC-16	class C beta-lactamase PDC-16	core	AMR	AMR	BETA-LACTAM	CEPHALOSPORIN	ALLELEP	397	397	100	100	397	WP_019485213.1	class C beta-lactamase PDC-16	NF000422.6	PDC family class C beta-lactamase
C045	blaOXA-848	OXA-50 family oxacillin-hydrolyzing class D beta-lactamase OXA-848	core	AMR	AMR	BETA-LACTAM	BETA-LACTAM	ALLELEP	262	262	100	100	262	WP_019485147.1	OXA-50 family oxacillin-hydrolyzing class D beta-lactamase OXA-848	NF000432.2	OXA-50 family oxacillin-hydrolyzing class D beta-lactamase
C046	mexE	multidrug efflux RND transporter periplasmic adaptor subunit MexE	plus	AMR	AMR	EFFLUX	EFFLUX	BLASTP	414	414	100	99.52	414	AAG05881.1	multidrug efflux RND transporter periplasmic adaptor subunit MexE	NF045904.1	multidrug efflux RND transporter periplasmic adaptor subunit MexE
C046	catB7	type B-4 chloramphenicol O-acetyltransferase CatB7	core	AMR	AMR	PHENICOL	CHLORAMPHENICOL	BLASTP	212	212	100	99.06	212	WP_003112709.1	type B-4 chloramphenicol O-acetyltransferase CatB7	NF000490.1	type B chloramphenicol O-acetyltransferase
C046	aph(3')-IIb	aminoglycoside O-phosphotransferase APH(3')-IIb	core	AMR	AMR	AMINOGLYCOSIDE	KANAMYCIN	EXACTP	268	268	100	100	268	WP_003113011.1	aminoglycoside O-phosphotransferase APH(3')-IIb	NF032898.2	APH(3')-II family aminoglycoside O-phosphotransferase
C046	mexA	multidrug efflux RND transporter periplasmic adaptor subunit MexA	plus	AMR	AMR	EFFLUX	EFFLUX	EXACTP	383	383	100	100	383	AAA74436.1	multidrug efflux RND transporter periplasmic adaptor subunit MexA	NF033834.1	multidrug efflux RND transporter periplasmic adaptor subunit MexA
C046	fosA	FosA family fosfomycin resistance glutathione transferase	core	AMR	AMR	FOSFOMYCIN	FOSFOMYCIN	EXACTP	135	135	100	100	135	WP_003082280.1	FosA family fosfomycin resistance glutathione transferase	NF000094.1	FosA family fosfomycin resistance glutathione transferase
C046	arsD	arsenite efflux transporter metallochaperone ArsD	plus	STRESS	METAL	ARSENIC	ARSENITE	HMM	119	120	99.17	56.3	119	AAA93060.1	arsenite efflux transporter metallochaperone ArsD	NF033727.1	arsenite efflux transporter metallochaperone ArsD
C046	crpP	ICE-associated protein CrpP	plus	AMR	AMR	FLUOROQUINOLONE	FLUOROQUINOLONE	BLASTX	65	65	100	96.92	65	AEQ93536.1	ICE-associated protein CrpP	NA	NA
C046	mexX	multidrug efflux RND transporter periplasmic adaptor subunit MexX	plus	AMR	AMR	EFFLUX	EFFLUX	BLASTP	396	396	100	99.24	396	AAF14522.1	multidrug efflux RND transporter periplasmic adaptor subunit MexX	NA	NA
C046	blaPDC-5	extended-spectrum class C beta-lactamase PDC-5	core	AMR	AMR	BETA-LACTAM	CEPHALOSPORIN	ALLELEP	397	397	100	100	397	WP_003119095.1	extended-spectrum class C beta-lactamase PDC-5	NF000422.6	PDC family class C beta-lactamase
C046	blaOXA-494	OXA-50 family oxacillin-hydrolyzing class D beta-lactamase OXA-494	core	AMR	AMR	BETA-LACTAM	BETA-LACTAM	ALLELEP	262	262	100	100	262	WP_003118452.1	OXA-50 family oxacillin-hydrolyzing class D beta-lactamase OXA-494	NF000432.2	OXA-50 family oxacillin-hydrolyzing class D beta-lactamase
C047	gyrA_T83I	Pseudomonas aeruginosa quinolone resistant GyrA	core	AMR	POINT	QUINOLONE	QUINOLONE	POINTP	923	923	100	99.89	923	WP_003091448.1	DNA gyrase subunit A GyrA	NA	NA
C047	parC_S87L	Pseudomonas aeruginosa quinolone resistant ParC	core	AMR	POINT	QUINOLONE	QUINOLONE	POINTP	754	754	100	99.87	754	WP_003095687.1	DNA topoisomerase IV subunit A ParC	NA	NA
C047	pmrB_V15I	Pseudomonas aeruginosa colistin resistant PmrB	core	AMR	POINT	COLISTIN	COLISTIN	POINTP	477	477	100	98.74	477	WP_003112923.1	two-component system sensor histidine kinase PmrB	NA	NA
C047	fosA	FosA family fosfomycin resistance glutathione transferase	core	AMR	AMR	FOSFOMYCIN	FOSFOMYCIN	INTERNAL_STOP	109	135	80.74	99.08	109	WP_003082280.1	FosA family fosfomycin resistance glutathione transferase	NA	NA
C047	mexA	multidrug efflux RND transporter periplasmic adaptor subunit MexA	plus	AMR	AMR	EFFLUX	EFFLUX	EXACTP	383	383	100	100	383	AAA74436.1	multidrug efflux RND transporter periplasmic adaptor subunit MexA	NF033834.1	multidrug efflux RND transporter periplasmic adaptor subunit MexA
C047	catB7	type B-4 chloramphenicol O-acetyltransferase CatB7	core	AMR	AMR	PHENICOL	CHLORAMPHENICOL	BLASTP	212	212	100	99.06	212	WP_003112709.1	type B-4 chloramphenicol O-acetyltransferase CatB7	NF000490.1	type B chloramphenicol O-acetyltransferase
C047	merA	mercury(II) reductase	plus	STRESS	METAL	MERCURY	MERCURY	HMM	562	562	100	81.85	562	CAC69251.1	mercury(II) reductase	TIGR02053.1	mercury(II) reductase
C047	merP	mercury resistance system periplasmic binding protein MerP	plus	STRESS	METAL	MERCURY	MERCURY	HMM	95	91	100	69.47	95	AAC38219.1	mercury resistance system periplasmic binding protein MerP	TIGR02052.1	mercury resistance system periplasmic binding protein MerP
C047	aph(3')-IIb	aminoglycoside O-phosphotransferase APH(3')-IIb	core	AMR	AMR	AMINOGLYCOSIDE	KANAMYCIN	BLASTP	268	268	100	99.25	268	WP_003113011.1	aminoglycoside O-phosphotransferase APH(3')-IIb	NF032898.2	APH(3')-II family aminoglycoside O-phosphotransferase
C047	aph(6)-Id	aminoglycoside O-phosphotransferase APH(6)-Id	core	AMR	AMR	AMINOGLYCOSIDE	STREPTOMYCIN	EXACTP	278	278	100	100	278	WP_000480968.1	aminoglycoside O-phosphotransferase APH(6)-Id	NF012171.0	APH(6)-I family aminoglycoside O-phosphotransferase
C047	aph(3'')-Ib	aminoglycoside O-phosphotransferase APH(3'')-Ib	core	AMR	AMR	AMINOGLYCOSIDE	STREPTOMYCIN	EXACTP	267	267	100	100	267	WP_001082319.1	aminoglycoside O-phosphotransferase APH(3'')-Ib	NF032895.1	aminoglycoside O-phosphotransferase APH(3'')-Ib
C047	mexX	multidrug efflux RND transporter periplasmic adaptor subunit MexX	plus	AMR	AMR	EFFLUX	EFFLUX	BLASTP	396	396	100	99.24	396	AAF14522.1	multidrug efflux RND transporter periplasmic adaptor subunit MexX	NA	NA
C047	mexE	multidrug efflux RND transporter periplasmic adaptor subunit MexE	plus	AMR	AMR	EFFLUX	EFFLUX	EXACTP	414	414	100	100	414	AAG05881.1	multidrug efflux RND transporter periplasmic adaptor subunit MexE	NF045904.1	multidrug efflux RND transporter periplasmic adaptor subunit MexE
C047	crpP	ICE-associated protein CrpP	plus	AMR	AMR	FLUOROQUINOLONE	FLUOROQUINOLONE	BLASTX	65	65	100	98.46	65	AEQ93536.1	ICE-associated protein CrpP	NA	NA
C047	blaPDC-3	extended-spectrum class C beta-lactamase PDC-3	core	AMR	AMR	BETA-LACTAM	CEPHALOSPORIN	ALLELEP	397	397	100	100	397	WP_003121934.1	extended-spectrum class C beta-lactamase PDC-3	NF000422.6	PDC family class C beta-lactamase
C047	blaOXA-395	OXA-50 family oxacillin-hydrolyzing class D beta-lactamase OXA-395	core	AMR	AMR	BETA-LACTAM	BETA-LACTAM	ALLELEP	262	262	100	100	262	WP_015649877.1	OXA-50 family oxacillin-hydrolyzing class D beta-lactamase OXA-395	NF000432.2	OXA-50 family oxacillin-hydrolyzing class D beta-lactamase
C048	oprD_V359L	Pseudomonas aeruginosa carbapenem resistant OprD	core	AMR	POINT	BETA-LACTAM	CARBAPENEM	POINTP	441	443	100	94.58	443	WP_003112576.1	outer membrane porin OprD	NA	NA
C048	mexX	multidrug efflux RND transporter periplasmic adaptor subunit MexX	plus	AMR	AMR	EFFLUX	EFFLUX	BLASTP	396	396	100	99.24	396	AAF14522.1	multidrug efflux RND transporter periplasmic adaptor subunit MexX	NA	NA
C048	catB7	type B-4 chloramphenicol O-acetyltransferase CatB7	core	AMR	AMR	PHENICOL	CHLORAMPHENICOL	BLASTP	212	212	100	98.58	212	WP_003112709.1	type B-4 chloramphenicol O-acetyltransferase CatB7	NF000490.1	type B chloramphenicol O-acetyltransferase
C048	fosA	FosA family fosfomycin resistance glutathione transferase	core	AMR	AMR	FOSFOMYCIN	FOSFOMYCIN	BLASTP	135	135	100	99.26	135	WP_003082280.1	FosA family fosfomycin resistance glutathione transferase	NF000094.1	FosA family fosfomycin resistance glutathione transferase
C048	mexA	multidrug efflux RND transporter periplasmic adaptor subunit MexA	plus	AMR	AMR	EFFLUX	EFFLUX	EXACTP	383	383	100	100	383	AAA74436.1	multidrug efflux RND transporter periplasmic adaptor subunit MexA	NF033834.1	multidrug efflux RND transporter periplasmic adaptor subunit MexA
C048	mexE	multidrug efflux RND transporter periplasmic adaptor subunit MexE	plus	AMR	AMR	EFFLUX	EFFLUX	EXACTP	414	414	100	100	414	AAG05881.1	multidrug efflux RND transporter periplasmic adaptor subunit MexE	NF045904.1	multidrug efflux RND transporter periplasmic adaptor subunit MexE
C048	aph(3')-IIb	aminoglycoside O-phosphotransferase APH(3')-IIb	core	AMR	AMR	AMINOGLYCOSIDE	KANAMYCIN	BLASTP	268	268	100	99.25	268	WP_003113011.1	aminoglycoside O-phosphotransferase APH(3')-IIb	NF032898.2	APH(3')-II family aminoglycoside O-phosphotransferase
C048	gyrA_D87N	Pseudomonas aeruginosa quinolone resistant GyrA	core	AMR	POINT	QUINOLONE	QUINOLONE	POINTP	923	923	100	99.89	923	WP_003091448.1	DNA gyrase subunit A GyrA	NA	NA
C048	blaPDC-3	extended-spectrum class C beta-lactamase PDC-3	core	AMR	AMR	BETA-LACTAM	CEPHALOSPORIN	ALLELEP	397	397	100	100	397	WP_003121934.1	extended-spectrum class C beta-lactamase PDC-3	NF000422.6	PDC family class C beta-lactamase
C048	blaOXA-50	oxacillin-hydrolyzing class D beta-lactamase OXA-50	core	AMR	AMR	BETA-LACTAM	BETA-LACTAM	ALLELEP	262	262	100	100	262	WP_003099707.1	oxacillin-hydrolyzing class D beta-lactamase OXA-50	NF000432.2	OXA-50 family oxacillin-hydrolyzing class D beta-lactamase
C050	merR	mercury resistance transcriptional regulator MerR	plus	STRESS	METAL	MERCURY	MERCURY	HMM	151	144	96.53	87.05	139	BAA20334.1	mercury resistance transcriptional regulator MerR	NF010315.0	mercury resistance transcriptional regulator MerR
C050	merP	mercury resistance system periplasmic binding protein MerP	plus	STRESS	METAL	MERCURY	MERCURY	HMM	91	91	100	83.52	91	AAC38219.1	mercury resistance system periplasmic binding protein MerP	TIGR02052.1	mercury resistance system periplasmic binding protein MerP
C050	merF	mercury resistance system transport protein MerF	plus	STRESS	METAL	MERCURY	MERCURY	HMM	78	81	81.48	65.15	66	AGL46515.1	mercury resistance system transport protein MerF	NF033565.0	mercury resistance system transport protein MerF
C050	merA	mercury(II) reductase	plus	STRESS	METAL	MERCURY	MERCURY	HMM	563	561	99.47	81.72	558	ACU65296.1	mercury(II) reductase	TIGR02053.1	mercury(II) reductase
C050	merD	mercury resistance co-regulator MerD	plus	STRESS	METAL	MERCURY	MERCURY	HMM	118	121	90.08	77.06	109	ABF13034.1	mercury resistance co-regulator MerD	NF033783.1	mercury resistance co-regulator MerD
C050	merE	broad-spectrum mercury transporter MerE	plus	STRESS	METAL	MERCURY	MERCURY	HMM	78	78	100	75.64	78	AAC38236.1	broad-spectrum mercury transporter MerE	NF010310.2	broad-spectrum mercury transporter MerE
C050	fosA	FosA family fosfomycin resistance glutathione transferase	core	AMR	AMR	FOSFOMYCIN	FOSFOMYCIN	EXACTP	135	135	100	100	135	WP_003082280.1	FosA family fosfomycin resistance glutathione transferase	NF000094.1	FosA family fosfomycin resistance glutathione transferase
C050	aph(3')-VIa	aminoglycoside O-phosphotransferase APH(3')-VIa	core	AMR	AMR	AMINOGLYCOSIDE	AMIKACIN/KANAMYCIN	BLASTP	259	259	100	96.14	259	WP_000422636.1	aminoglycoside O-phosphotransferase APH(3')-VIa	NF033062.0	APH(3')-VI family aminoglycoside O-phosphotransferase
C050	tet(G)	tetracycline efflux MFS transporter Tet(G)	core	AMR	AMR	TETRACYCLINE	TETRACYCLINE	BLASTP	391	391	100	99.74	391	WP_001257840.1	tetracycline efflux MFS transporter Tet(G)	NF012192.0	tetracycline efflux MFS transporter Tet(G)
C050	floR	chloramphenicol/florfenicol efflux MFS transporter FloR	core	AMR	AMR	PHENICOL	CHLORAMPHENICOL/FLORFENICOL	EXACTP	404	404	100	100	404	WP_000214119.1	chloramphenicol/florfenicol efflux MFS transporter FloR	NF000219.1	chloramphenicol/florfenicol efflux MFS transporter FloR
C050	tet(A)	tetracycline efflux MFS transporter Tet(A)	core	AMR	AMR	TETRACYCLINE	TETRACYCLINE	BLASTP	396	399	98.5	99.49	393	WP_001973670.1	tetracycline efflux MFS transporter Tet(A)	NF012193.0	tetracycline efflux MFS transporter Tet(A)
C050	mexA	multidrug efflux RND transporter periplasmic adaptor subunit MexA	plus	AMR	AMR	EFFLUX	EFFLUX	EXACTP	383	383	100	100	383	AAA74436.1	multidrug efflux RND transporter periplasmic adaptor subunit MexA	NF033834.1	multidrug efflux RND transporter periplasmic adaptor subunit MexA
C050	mph(E)	Mph(E) family macrolide 2'-phosphotransferase	core	AMR	AMR	MACROLIDE	ERYTHROMYCIN	EXACTP	294	294	100	100	294	WP_000155092.1	Mph(E) family macrolide 2'-phosphotransferase	NF012158.1	Mph(E) family macrolide 2'-phosphotransferase
C050	msr(E)	ABC-F type ribosomal protection protein Msr(E)	core	AMR	AMR	MACROLIDE/STREPTOGRAMIN	AZITHROMYCIN/ERYTHROMYCIN/STREPTOGRAMIN	EXACTP	491	491	100	100	491	WP_000052512.1	ABC-F type ribosomal protection protein Msr(E)	NF000168.2	Msr family ABC-F type ribosomal protection protein
C050	dfrA1	trimethoprim-resistant dihydrofolate reductase DfrA1	core	AMR	AMR	TRIMETHOPRIM	TRIMETHOPRIM	EXACTX	157	157	100	100	157	WP_000777554.1	trimethoprim-resistant dihydrofolate reductase DfrA1	NA	NA
C050	ant(2'')-Ia	aminoglycoside nucleotidyltransferase ANT(2'')-Ia	core	AMR	AMR	AMINOGLYCOSIDE	GENTAMICIN/KANAMYCIN/TOBRAMYCIN	BLASTP	196	177	100	100	177	WP_000381802.1	aminoglycoside nucleotidyltransferase ANT(2'')-Ia	NF000064.3	aminoglycoside nucleotidyltransferase ANT(2'')-Ia
C050	dfrB2	trimethoprim-resistant dihydrofolate reductase DfrB2	core	AMR	AMR	TRIMETHOPRIM	TRIMETHOPRIM	EXACTX	78	78	100	100	78	WP_063844477.1	trimethoprim-resistant dihydrofolate reductase DfrB2	NA	NA
C050	aadA1	ANT(3'')-Ia family aminoglycoside nucleotidyltransferase AadA1	core	AMR	AMR	AMINOGLYCOSIDE	STREPTOMYCIN	BLASTP	271	263	100	100	263	WP_001209508.1	ANT(3'')-Ia family aminoglycoside nucleotidyltransferase AadA1	NF033126.1	ANT(3'')-Ia family aminoglycoside nucleotidyltransferase AadA1
C050	sul1	sulfonamide-resistant dihydropteroate synthase Sul1	core	AMR	AMR	SULFONAMIDE	SULFONAMIDE	PARTIALP	246	279	88.17	100	246	WP_000259031.1	sulfonamide-resistant dihydropteroate synthase Sul1	NA	NA
C050	crpP	ICE-associated protein CrpP	plus	AMR	AMR	FLUOROQUINOLONE	FLUOROQUINOLONE	BLASTX	65	65	100	98.46	65	AEQ93536.1	ICE-associated protein CrpP	NA	NA
C050	aph(3')-IIb	aminoglycoside O-phosphotransferase APH(3')-IIb	core	AMR	AMR	AMINOGLYCOSIDE	KANAMYCIN	EXACTP	268	268	100	100	268	WP_003113011.1	aminoglycoside O-phosphotransferase APH(3')-IIb	NF032898.2	APH(3')-II family aminoglycoside O-phosphotransferase
C050	mexE	multidrug efflux RND transporter periplasmic adaptor subunit MexE	plus	AMR	AMR	EFFLUX	EFFLUX	BLASTP	414	414	100	99.28	414	AAG05881.1	multidrug efflux RND transporter periplasmic adaptor subunit MexE	NF045904.1	multidrug efflux RND transporter periplasmic adaptor subunit MexE
C050	pmrB_V15I	Pseudomonas aeruginosa colistin resistant PmrB	core	AMR	POINT	COLISTIN	COLISTIN	POINTP	477	477	100	98.95	477	WP_003112923.1	two-component system sensor histidine kinase PmrB	NA	NA
C050	parC_S87L	Pseudomonas aeruginosa quinolone resistant ParC	core	AMR	POINT	QUINOLONE	QUINOLONE	POINTP	754	754	100	99.73	754	WP_003095687.1	DNA topoisomerase IV subunit A ParC	NA	NA
C050	gyrA_T83I	Pseudomonas aeruginosa quinolone resistant GyrA	core	AMR	POINT	QUINOLONE	QUINOLONE	POINTP	923	923	100	99.89	923	WP_003091448.1	DNA gyrase subunit A GyrA	NA	NA
C050	merP	mercury resistance system periplasmic binding protein MerP	plus	STRESS	METAL	MERCURY	MERCURY	HMM	91	91	100	49.45	91	AAC38232.1	mercury resistance system periplasmic binding protein MerP	TIGR02052.1	mercury resistance system periplasmic binding protein MerP
C050	catB7	type B-4 chloramphenicol O-acetyltransferase CatB7	core	AMR	AMR	PHENICOL	CHLORAMPHENICOL	BLASTP	212	212	100	98.11	212	WP_003112709.1	type B-4 chloramphenicol O-acetyltransferase CatB7	NF000490.1	type B chloramphenicol O-acetyltransferase
C050	mexX	multidrug efflux RND transporter periplasmic adaptor subunit MexX	plus	AMR	AMR	EFFLUX	EFFLUX	BLASTP	396	396	100	98.99	396	AAF14522.1	multidrug efflux RND transporter periplasmic adaptor subunit MexX	NA	NA
C050	blaOXA	OXA-10 family class D beta-lactamase	core	AMR	AMR	BETA-LACTAM	BETA-LACTAM	BLASTP	266	266	100	99.62	266	WP_000846390.1	oxacillin-hydrolyzing class D beta-lactamase OXA-10	NF000386.2	OXA-10 family class D beta-lactamase
C050	blaOXA-846	OXA-50 family oxacillin-hydrolyzing class D beta-lactamase OXA-846	core	AMR	AMR	BETA-LACTAM	BETA-LACTAM	ALLELEP	262	262	100	100	262	WP_033989974.1	OXA-50 family oxacillin-hydrolyzing class D beta-lactamase OXA-846	NF000432.2	OXA-50 family oxacillin-hydrolyzing class D beta-lactamase
C050	blaVEB-14	inhibitor-resistant extended-spectrum class A beta-lactamase VEB-14	core	AMR	AMR	BETA-LACTAM	CEPHALOSPORIN	ALLELEP	298	298	100	100	298	WP_063865154.1	inhibitor-resistant extended-spectrum class A beta-lactamase VEB-14	NF000390.2	VEB family extended-spectrum class A beta-lactamase
C050	blaVIM-5	subclass B1 metallo-beta-lactamase VIM-5	core	AMR	AMR	BETA-LACTAM	CARBAPENEM	ALLELEP	266	266	100	100	266	WP_032491390.1	subclass B1 metallo-beta-lactamase VIM-5	NF012100.0	VIM family subclass B1 metallo-beta-lactamase
C050	blaPDC-11	class C beta-lactamase PDC-11	core	AMR	AMR	BETA-LACTAM	CEPHALOSPORIN	ALLELEP	397	397	100	100	397	WP_033990638.1	class C beta-lactamase PDC-11	NF000422.6	PDC family class C beta-lactamase
C051	oprD_V359L	Pseudomonas aeruginosa carbapenem resistant OprD	core	AMR	POINT	BETA-LACTAM	CARBAPENEM	POINTP	441	443	100	94.58	443	WP_003112576.1	outer membrane porin OprD	NA	NA
C051	mexX	multidrug efflux RND transporter periplasmic adaptor subunit MexX	plus	AMR	AMR	EFFLUX	EFFLUX	BLASTP	396	396	100	99.24	396	AAF14522.1	multidrug efflux RND transporter periplasmic adaptor subunit MexX	NA	NA
C051	crpP	ICE-associated protein CrpP	plus	AMR	AMR	FLUOROQUINOLONE	FLUOROQUINOLONE	BLASTX	65	65	100	96.92	65	AEQ93536.1	ICE-associated protein CrpP	NA	NA
C051	merA	mercury(II) reductase	plus	STRESS	METAL	MERCURY	MERCURY	HMM	564	561	100	75.22	561	AAC38220.1	mercury(II) reductase	TIGR02053.1	mercury(II) reductase
C051	merC	organomercurial transporter MerC	plus	STRESS	METAL	MERCURY	ORGANOMERCURY	HMM	144	141	97.87	71.74	138	AAC38233.1	organomercurial transporter MerC	NF033784.1	organomercurial transporter MerC
C051	merP	mercury resistance system periplasmic binding protein MerP	plus	STRESS	METAL	MERCURY	MERCURY	HMM	91	91	100	76.92	91	AAA98223.1	mercury resistance system periplasmic binding protein MerP	TIGR02052.1	mercury resistance system periplasmic binding protein MerP
C051	merR	mercury resistance transcriptional regulator MerR	plus	STRESS	METAL	MERCURY	MERCURY	BLASTP	144	144	100	94.44	144	AAC38229.1	mercury resistance transcriptional regulator MerR	NF010315.0	mercury resistance transcriptional regulator MerR
C051	merT	mercuric transport protein MerT	plus	STRESS	METAL	MERCURY	MERCURY	BLASTP	116	116	100	93.97	116	AAA98222.1	mercuric transport protein MerT	NA	NA
C051	merP	mercury resistance system periplasmic binding protein MerP	plus	STRESS	METAL	MERCURY	MERCURY	BLASTP	91	91	98.9	93.33	90	AAA98223.1	mercury resistance system periplasmic binding protein MerP	TIGR02052.1	mercury resistance system periplasmic binding protein MerP
C051	merF	mercury resistance system transport protein MerF	plus	STRESS	METAL	MERCURY	MERCURY	EXACTP	81	81	100	100	81	ABA25986.1	mercury resistance system transport protein MerF	NF033565.0	mercury resistance system transport protein MerF
C051	merA	mercury(II) reductase	plus	STRESS	METAL	MERCURY	MERCURY	HMM	548	561	100	85.38	561	AAC38220.1	mercury(II) reductase	TIGR02053.1	mercury(II) reductase
C051	merD	mercury resistance co-regulator MerD	plus	STRESS	METAL	MERCURY	MERCURY	BLASTP	121	121	100	98.35	121	AAC38221.1	mercury resistance co-regulator MerD	NF033783.1	mercury resistance co-regulator MerD
C051	merE	broad-spectrum mercury transporter MerE	plus	STRESS	METAL	MERCURY	MERCURY	EXACTP	78	78	100	100	78	AAC38236.1	broad-spectrum mercury transporter MerE	NF010310.2	broad-spectrum mercury transporter MerE
C051	merP	mercury resistance system periplasmic binding protein MerP	plus	STRESS	METAL	MERCURY	MERCURY	HMM	91	91	100	49.45	91	AAC38232.1	mercury resistance system periplasmic binding protein MerP	TIGR02052.1	mercury resistance system periplasmic binding protein MerP
C051	fosA	FosA family fosfomycin resistance glutathione transferase	core	AMR	AMR	FOSFOMYCIN	FOSFOMYCIN	EXACTP	135	135	100	100	135	WP_003082280.1	FosA family fosfomycin resistance glutathione transferase	NF000094.1	FosA family fosfomycin resistance glutathione transferase
C051	gyrA_T83I	Pseudomonas aeruginosa quinolone resistant GyrA	core	AMR	POINT	QUINOLONE	QUINOLONE	POINTP	923	923	100	99.89	923	WP_003091448.1	DNA gyrase subunit A GyrA	NA	NA
C051	mexA	multidrug efflux RND transporter periplasmic adaptor subunit MexA	plus	AMR	AMR	EFFLUX	EFFLUX	EXACTP	383	383	100	100	383	AAA74436.1	multidrug efflux RND transporter periplasmic adaptor subunit MexA	NF033834.1	multidrug efflux RND transporter periplasmic adaptor subunit MexA
C051	mexE	multidrug efflux RND transporter periplasmic adaptor subunit MexE	plus	AMR	AMR	EFFLUX	EFFLUX	EXACTP	414	414	100	100	414	AAG05881.1	multidrug efflux RND transporter periplasmic adaptor subunit MexE	NF045904.1	multidrug efflux RND transporter periplasmic adaptor subunit MexE
C051	aph(3')-IIb	aminoglycoside O-phosphotransferase APH(3')-IIb	core	AMR	AMR	AMINOGLYCOSIDE	KANAMYCIN	BLASTP	268	268	100	99.63	268	WP_003113011.1	aminoglycoside O-phosphotransferase APH(3')-IIb	NF032898.2	APH(3')-II family aminoglycoside O-phosphotransferase
C051	catB7	type B-4 chloramphenicol O-acetyltransferase CatB7	core	AMR	AMR	PHENICOL	CHLORAMPHENICOL	BLASTP	212	212	100	99.06	212	WP_003112709.1	type B-4 chloramphenicol O-acetyltransferase CatB7	NF000490.1	type B chloramphenicol O-acetyltransferase
C051	psi-GI	heat resistance protein PsiE-GI	plus	STRESS	HEAT	NA	NA	BLASTP	165	165	100	91.52	165	APX31178.1	heat resistance protein PsiE-GI	NA	NA
C051	kefB-GI	heat resistance system K+/H+ antiporter KefB-GI	plus	STRESS	HEAT	NA	NA	BLASTP	571	571	100	92.47	571	APX31177.1	heat resistance system K+/H+ antiporter KefB-GI	NA	NA
C051	trxLHR	heat resistance system thioredoxin Trx-GI	plus	STRESS	HEAT	NA	NA	BLASTP	146	146	100	92.47	146	APX31176.1	heat resistance system thioredoxin Trx-GI	NA	NA
C051	hdeD-GI	heat resistance membrane protein HdeD-GI	plus	STRESS	HEAT	NA	NA	BLASTP	203	203	100	91.13	203	APX31174.1	heat resistance membrane protein HdeD-GI	NA	NA
C051	yfdX2	heat resistance protein YfdX2	plus	STRESS	HEAT	NA	NA	BLASTP	295	295	100	92.2	295	ASF80766.1	heat resistance protein YfdX2	NA	NA
C051	yfdX1	heat resistance protein YfdX1	plus	STRESS	HEAT	NA	NA	BLASTP	304	304	100	97.04	304	APX31172.1	heat resistance protein YfdX1	NA	NA
C051	shsP	small heat shock protein sHSP20-GI	plus	STRESS	HEAT	NA	NA	BLASTP	152	152	100	96.71	152	ASF80771.1	small heat shock protein sHSP20-GI	NA	NA
C051	clpK	heat shock survival AAA family ATPase ClpK	plus	STRESS	HEAT	NA	NA	BLASTP	949	949	100	95.79	949	ASF80763.1	heat shock survival AAA family ATPase ClpK	NF033606.1	heat shock survival AAA family ATPase ClpK
C051	blaPDC-15	class C beta-lactamase PDC-15	core	AMR	AMR	BETA-LACTAM	CEPHALOSPORIN	ALLELEP	397	397	100	100	397	WP_023114693.1	class C beta-lactamase PDC-15	NF000422.6	PDC family class C beta-lactamase
C051	blaOXA-494	OXA-50 family oxacillin-hydrolyzing class D beta-lactamase OXA-494	core	AMR	AMR	BETA-LACTAM	BETA-LACTAM	ALLELEP	262	262	100	100	262	WP_003118452.1	OXA-50 family oxacillin-hydrolyzing class D beta-lactamase OXA-494	NF000432.2	OXA-50 family oxacillin-hydrolyzing class D beta-lactamase
C052	crpP	ICE-associated protein CrpP	plus	AMR	AMR	FLUOROQUINOLONE	FLUOROQUINOLONE	BLASTX	65	65	100	96.92	65	AEQ93536.1	ICE-associated protein CrpP	NA	NA
C052	merP	mercury resistance system periplasmic binding protein MerP	plus	STRESS	METAL	MERCURY	MERCURY	HMM	101	91	89.01	75.31	81	AAC38219.1	mercury resistance system periplasmic binding protein MerP	TIGR02052.1	mercury resistance system periplasmic binding protein MerP
C052	merA	mercury(II) reductase	plus	STRESS	METAL	MERCURY	MERCURY	HMM	562	562	100	81.85	562	CAC69251.1	mercury(II) reductase	TIGR02053.1	mercury(II) reductase
C052	mexA	multidrug efflux RND transporter periplasmic adaptor subunit MexA	plus	AMR	AMR	EFFLUX	EFFLUX	EXACTP	383	383	100	100	383	AAA74436.1	multidrug efflux RND transporter periplasmic adaptor subunit MexA	NF033834.1	multidrug efflux RND transporter periplasmic adaptor subunit MexA
C052	fosA	FosA family fosfomycin resistance glutathione transferase	core	AMR	AMR	FOSFOMYCIN	FOSFOMYCIN	EXACTP	135	135	100	100	135	WP_003082280.1	FosA family fosfomycin resistance glutathione transferase	NF000094.1	FosA family fosfomycin resistance glutathione transferase
C052	mexE	multidrug efflux RND transporter periplasmic adaptor subunit MexE	plus	AMR	AMR	EFFLUX	EFFLUX	EXACTP	414	414	100	100	414	AAG05881.1	multidrug efflux RND transporter periplasmic adaptor subunit MexE	NF045904.1	multidrug efflux RND transporter periplasmic adaptor subunit MexE
C052	aph(3')-IIb	aminoglycoside O-phosphotransferase APH(3')-IIb	core	AMR	AMR	AMINOGLYCOSIDE	KANAMYCIN	EXACTP	268	268	100	100	268	WP_003113011.1	aminoglycoside O-phosphotransferase APH(3')-IIb	NF032898.2	APH(3')-II family aminoglycoside O-phosphotransferase
C052	catB7	type B-4 chloramphenicol O-acetyltransferase CatB7	core	AMR	AMR	PHENICOL	CHLORAMPHENICOL	BLASTP	212	212	100	99.53	212	WP_003112709.1	type B-4 chloramphenicol O-acetyltransferase CatB7	NF000490.1	type B chloramphenicol O-acetyltransferase
C052	mexX	multidrug efflux RND transporter periplasmic adaptor subunit MexX	plus	AMR	AMR	EFFLUX	EFFLUX	BLASTP	396	396	100	99.24	396	AAF14522.1	multidrug efflux RND transporter periplasmic adaptor subunit MexX	NA	NA
C052	blaPDC-3	extended-spectrum class C beta-lactamase PDC-3	core	AMR	AMR	BETA-LACTAM	CEPHALOSPORIN	ALLELEP	397	397	100	100	397	WP_003121934.1	extended-spectrum class C beta-lactamase PDC-3	NF000422.6	PDC family class C beta-lactamase
C052	blaOXA-395	OXA-50 family oxacillin-hydrolyzing class D beta-lactamase OXA-395	core	AMR	AMR	BETA-LACTAM	BETA-LACTAM	ALLELEP	262	262	100	100	262	WP_015649877.1	OXA-50 family oxacillin-hydrolyzing class D beta-lactamase OXA-395	NF000432.2	OXA-50 family oxacillin-hydrolyzing class D beta-lactamase
C053	mexA	multidrug efflux RND transporter periplasmic adaptor subunit MexA	plus	AMR	AMR	EFFLUX	EFFLUX	EXACTP	383	383	100	100	383	AAA74436.1	multidrug efflux RND transporter periplasmic adaptor subunit MexA	NF033834.1	multidrug efflux RND transporter periplasmic adaptor subunit MexA
C053	fosA	FosA family fosfomycin resistance glutathione transferase	core	AMR	AMR	FOSFOMYCIN	FOSFOMYCIN	INTERNAL_STOP	109	135	80.74	99.08	109	WP_003082280.1	FosA family fosfomycin resistance glutathione transferase	NA	NA
C053	aph(3')-IIb	aminoglycoside O-phosphotransferase APH(3')-IIb	core	AMR	AMR	AMINOGLYCOSIDE	KANAMYCIN	BLASTP	268	268	100	99.25	268	WP_003113011.1	aminoglycoside O-phosphotransferase APH(3')-IIb	NF032898.2	APH(3')-II family aminoglycoside O-phosphotransferase
C053	pmrB_V15I	Pseudomonas aeruginosa colistin resistant PmrB	core	AMR	POINT	COLISTIN	COLISTIN	POINTP	477	477	100	98.74	477	WP_003112923.1	two-component system sensor histidine kinase PmrB	NA	NA
C053	crpP	ICE-associated protein CrpP	plus	AMR	AMR	FLUOROQUINOLONE	FLUOROQUINOLONE	BLASTX	65	65	100	98.46	65	AEQ93536.1	ICE-associated protein CrpP	NA	NA
C053	catB7	type B-4 chloramphenicol O-acetyltransferase CatB7	core	AMR	AMR	PHENICOL	CHLORAMPHENICOL	BLASTP	212	212	100	99.06	212	WP_003112709.1	type B-4 chloramphenicol O-acetyltransferase CatB7	NF000490.1	type B chloramphenicol O-acetyltransferase
C053	mexE	multidrug efflux RND transporter periplasmic adaptor subunit MexE	plus	AMR	AMR	EFFLUX	EFFLUX	EXACTP	414	414	100	100	414	AAG05881.1	multidrug efflux RND transporter periplasmic adaptor subunit MexE	NF045904.1	multidrug efflux RND transporter periplasmic adaptor subunit MexE
C053	merE	broad-spectrum mercury transporter MerE	plus	STRESS	METAL	MERCURY	MERCURY	HMM	78	78	76.92	66.67	60	CAA77325.1	broad-spectrum mercury transporter MerE	NF010310.2	broad-spectrum mercury transporter MerE
C053	merA	mercury(II) reductase	plus	STRESS	METAL	MERCURY	MERCURY	HMM	563	561	100	75.8	562	AAC38220.1	mercury(II) reductase	TIGR02053.1	mercury(II) reductase
C053	merC	organomercurial transporter MerC	plus	STRESS	METAL	MERCURY	ORGANOMERCURY	HMM	144	141	98.58	73.38	139	AAC38233.1	organomercurial transporter MerC	NF033784.1	organomercurial transporter MerC
C053	merP	mercury resistance system periplasmic binding protein MerP	plus	STRESS	METAL	MERCURY	MERCURY	HMM	92	91	100	73.91	92	AAA98223.1	mercury resistance system periplasmic binding protein MerP	TIGR02052.1	mercury resistance system periplasmic binding protein MerP
C053	merR	mercury resistance transcriptional regulator MerR	plus	STRESS	METAL	MERCURY	MERCURY	BLASTP	157	144	96.53	94.24	139	CAA77320.1	mercury resistance transcriptional regulator MerR	NF010315.0	mercury resistance transcriptional regulator MerR
C053	merE	broad-spectrum mercury transporter MerE	plus	STRESS	METAL	MERCURY	MERCURY	EXACTP	78	78	100	100	78	CAA77325.1	broad-spectrum mercury transporter MerE	NF010310.2	broad-spectrum mercury transporter MerE
C053	merD	mercury resistance co-regulator MerD	plus	STRESS	METAL	MERCURY	MERCURY	EXACTP	121	121	100	100	121	ABF13034.1	mercury resistance co-regulator MerD	NF033783.1	mercury resistance co-regulator MerD
C053	merA	mercury(II) reductase	plus	STRESS	METAL	MERCURY	MERCURY	BLASTP	561	561	100	98.75	561	AAC38220.1	mercury(II) reductase	TIGR02053.1	mercury(II) reductase
C053	merP	mercury resistance system periplasmic binding protein MerP	plus	STRESS	METAL	MERCURY	MERCURY	EXACTP	91	91	100	100	91	AAC38219.1	mercury resistance system periplasmic binding protein MerP	TIGR02052.1	mercury resistance system periplasmic binding protein MerP
C053	merT	mercuric transport protein MerT	plus	STRESS	METAL	MERCURY	MERCURY	BLASTP	116	116	100	93.97	116	CAA70196.1	mercuric transport protein MerT	NA	NA
C053	merR	mercury resistance transcriptional regulator MerR	plus	STRESS	METAL	MERCURY	MERCURY	EXACTP	144	144	100	100	144	CAA77320.1	mercury resistance transcriptional regulator MerR	NF010315.0	mercury resistance transcriptional regulator MerR
C053	mexX	multidrug efflux RND transporter periplasmic adaptor subunit MexX	plus	AMR	AMR	EFFLUX	EFFLUX	BLASTP	396	396	100	99.24	396	AAF14522.1	multidrug efflux RND transporter periplasmic adaptor subunit MexX	NA	NA
C053	blaOXA-395	OXA-50 family oxacillin-hydrolyzing class D beta-lactamase OXA-395	core	AMR	AMR	BETA-LACTAM	BETA-LACTAM	ALLELEP	262	262	100	100	262	WP_015649877.1	OXA-50 family oxacillin-hydrolyzing class D beta-lactamase OXA-395	NF000432.2	OXA-50 family oxacillin-hydrolyzing class D beta-lactamase
C053	blaPDC-1	cephalosporin-hydrolyzing class C beta-lactamase PDC-1	core	AMR	AMR	BETA-LACTAM	CEPHALOSPORIN	ALLELEP	397	397	100	100	397	WP_003101289.1	cephalosporin-hydrolyzing class C beta-lactamase PDC-1	NF000422.6	PDC family class C beta-lactamase
C054	crpP	ICE-associated protein CrpP	plus	AMR	AMR	FLUOROQUINOLONE	FLUOROQUINOLONE	BLASTX	65	65	100	95.38	65	AEQ93536.1	ICE-associated protein CrpP	NA	NA
C054	aph(3')-IIb	aminoglycoside O-phosphotransferase APH(3')-IIb	core	AMR	AMR	AMINOGLYCOSIDE	KANAMYCIN	BLASTP	268	268	100	99.63	268	WP_003113011.1	aminoglycoside O-phosphotransferase APH(3')-IIb	NF032898.2	APH(3')-II family aminoglycoside O-phosphotransferase
C054	merA	mercury(II) reductase	plus	STRESS	METAL	MERCURY	MERCURY	HMM	562	562	100	81.85	562	CAC69251.1	mercury(II) reductase	TIGR02053.1	mercury(II) reductase
C054	merP	mercury resistance system periplasmic binding protein MerP	plus	STRESS	METAL	MERCURY	MERCURY	HMM	95	91	100	69.47	95	AAC38219.1	mercury resistance system periplasmic binding protein MerP	TIGR02052.1	mercury resistance system periplasmic binding protein MerP
C054	catB7	type B-4 chloramphenicol O-acetyltransferase CatB7	core	AMR	AMR	PHENICOL	CHLORAMPHENICOL	BLASTP	212	212	100	98.11	212	WP_003112709.1	type B-4 chloramphenicol O-acetyltransferase CatB7	NF000490.1	type B chloramphenicol O-acetyltransferase
C054	fosA	FosA family fosfomycin resistance glutathione transferase	core	AMR	AMR	FOSFOMYCIN	FOSFOMYCIN	EXACTP	135	135	100	100	135	WP_003082280.1	FosA family fosfomycin resistance glutathione transferase	NF000094.1	FosA family fosfomycin resistance glutathione transferase
C054	mexA	multidrug efflux RND transporter periplasmic adaptor subunit MexA	plus	AMR	AMR	EFFLUX	EFFLUX	EXACTP	383	383	100	100	383	AAA74436.1	multidrug efflux RND transporter periplasmic adaptor subunit MexA	NF033834.1	multidrug efflux RND transporter periplasmic adaptor subunit MexA
C054	mexX	multidrug efflux RND transporter periplasmic adaptor subunit MexX	plus	AMR	AMR	EFFLUX	EFFLUX	BLASTP	396	396	100	99.24	396	AAF14522.1	multidrug efflux RND transporter periplasmic adaptor subunit MexX	NA	NA
C054	mexE	multidrug efflux RND transporter periplasmic adaptor subunit MexE	plus	AMR	AMR	EFFLUX	EFFLUX	EXACTP	414	414	100	100	414	AAG05881.1	multidrug efflux RND transporter periplasmic adaptor subunit MexE	NF045904.1	multidrug efflux RND transporter periplasmic adaptor subunit MexE
C054	ftsI_R504C	Pseudomonas aeruginosa carbapenem resistant FtsI	core	AMR	POINT	BETA-LACTAM	CARBAPENEM	POINTP	579	579	100	99.83	579	WP_003094139.1	penicillin-binding protein PBP3 FtsI	NA	NA
C054	blaPDC-3	extended-spectrum class C beta-lactamase PDC-3	core	AMR	AMR	BETA-LACTAM	CEPHALOSPORIN	ALLELEP	397	397	100	100	397	WP_003121934.1	extended-spectrum class C beta-lactamase PDC-3	NF000422.6	PDC family class C beta-lactamase
C054	blaOXA-904	OXA-50 family oxacillin-hydrolyzing class D beta-lactamase OXA-904	core	AMR	AMR	BETA-LACTAM	BETA-LACTAM	ALLELEP	262	262	100	100	262	WP_003122322.1	OXA-50 family oxacillin-hydrolyzing class D beta-lactamase OXA-904	NF000432.2	OXA-50 family oxacillin-hydrolyzing class D beta-lactamase
C055	catB7	type B-4 chloramphenicol O-acetyltransferase CatB7	core	AMR	AMR	PHENICOL	CHLORAMPHENICOL	BLASTP	212	212	100	98.11	212	WP_003112709.1	type B-4 chloramphenicol O-acetyltransferase CatB7	NF000490.1	type B chloramphenicol O-acetyltransferase
C055	fosA	FosA family fosfomycin resistance glutathione transferase	core	AMR	AMR	FOSFOMYCIN	FOSFOMYCIN	EXACTP	135	135	100	100	135	WP_003082280.1	FosA family fosfomycin resistance glutathione transferase	NF000094.1	FosA family fosfomycin resistance glutathione transferase
C055	mexA	multidrug efflux RND transporter periplasmic adaptor subunit MexA	plus	AMR	AMR	EFFLUX	EFFLUX	EXACTP	383	383	100	100	383	AAA74436.1	multidrug efflux RND transporter periplasmic adaptor subunit MexA	NF033834.1	multidrug efflux RND transporter periplasmic adaptor subunit MexA
C055	mexE	multidrug efflux RND transporter periplasmic adaptor subunit MexE	plus	AMR	AMR	EFFLUX	EFFLUX	EXACTP	414	414	100	100	414	AAG05881.1	multidrug efflux RND transporter periplasmic adaptor subunit MexE	NF045904.1	multidrug efflux RND transporter periplasmic adaptor subunit MexE
C055	aph(3')-IIb	aminoglycoside O-phosphotransferase APH(3')-IIb	core	AMR	AMR	AMINOGLYCOSIDE	KANAMYCIN	BLASTP	268	268	100	99.63	268	WP_003113011.1	aminoglycoside O-phosphotransferase APH(3')-IIb	NF032898.2	APH(3')-II family aminoglycoside O-phosphotransferase
C055	mexX	multidrug efflux RND transporter periplasmic adaptor subunit MexX	plus	AMR	AMR	EFFLUX	EFFLUX	BLASTP	396	396	100	99.24	396	AAF14522.1	multidrug efflux RND transporter periplasmic adaptor subunit MexX	NA	NA
C055	blaOXA-50	oxacillin-hydrolyzing class D beta-lactamase OXA-50	core	AMR	AMR	BETA-LACTAM	BETA-LACTAM	ALLELEP	262	262	100	100	262	WP_003099707.1	oxacillin-hydrolyzing class D beta-lactamase OXA-50	NF000432.2	OXA-50 family oxacillin-hydrolyzing class D beta-lactamase
C055	blaPDC-266	class C beta-lactamase PDC-266	core	AMR	AMR	BETA-LACTAM	CEPHALOSPORIN	ALLELEP	397	397	100	100	397	WP_109791200.1	class C beta-lactamase PDC-266	NF000422.6	PDC family class C beta-lactamase
C056	mexE	multidrug efflux RND transporter periplasmic adaptor subunit MexE	plus	AMR	AMR	EFFLUX	EFFLUX	BLASTP	414	414	100	99.76	414	AAG05881.1	multidrug efflux RND transporter periplasmic adaptor subunit MexE	NF045904.1	multidrug efflux RND transporter periplasmic adaptor subunit MexE
C056	fosA	FosA family fosfomycin resistance glutathione transferase	core	AMR	AMR	FOSFOMYCIN	FOSFOMYCIN	BLASTP	135	135	100	99.26	135	WP_003082280.1	FosA family fosfomycin resistance glutathione transferase	NF000094.1	FosA family fosfomycin resistance glutathione transferase
C056	mexA	multidrug efflux RND transporter periplasmic adaptor subunit MexA	plus	AMR	AMR	EFFLUX	EFFLUX	BLASTP	383	383	100	99.74	383	AAA74436.1	multidrug efflux RND transporter periplasmic adaptor subunit MexA	NF033834.1	multidrug efflux RND transporter periplasmic adaptor subunit MexA
C056	aph(3')-IIb	aminoglycoside O-phosphotransferase APH(3')-IIb	core	AMR	AMR	AMINOGLYCOSIDE	KANAMYCIN	EXACTP	268	268	100	100	268	WP_003113011.1	aminoglycoside O-phosphotransferase APH(3')-IIb	NF032898.2	APH(3')-II family aminoglycoside O-phosphotransferase
C056	gyrB_S466Y	Pseudomonas aeruginosa quinolone resistant GyrB	core	AMR	POINT	QUINOLONE	QUINOLONE	POINTP	806	806	100	99.75	806	WP_003097268.1	DNA topoisomerase (ATP-hydrolyzing) subunit B GyrB	NA	NA
C056	mexX	multidrug efflux RND transporter periplasmic adaptor subunit MexX	plus	AMR	AMR	EFFLUX	EFFLUX	BLASTP	396	396	100	98.99	396	AAF14522.1	multidrug efflux RND transporter periplasmic adaptor subunit MexX	NA	NA
C056	catB7	type B-4 chloramphenicol O-acetyltransferase CatB7	core	AMR	AMR	PHENICOL	CHLORAMPHENICOL	BLASTP	212	212	100	98.58	212	WP_003112709.1	type B-4 chloramphenicol O-acetyltransferase CatB7	NF000490.1	type B chloramphenicol O-acetyltransferase
C056	ampD_Q155STOP	Pseudomonas aeruginosa cephalosporin resistant AmpD	core	AMR	POINT	BETA-LACTAM	CEPHALOSPORIN	POINTX	188	188	100	98.94	188	WP_003112844.1	beta-lactamase expression regulator AmpD	NA	NA
C056	blaPDC-3	extended-spectrum class C beta-lactamase PDC-3	core	AMR	AMR	BETA-LACTAM	CEPHALOSPORIN	ALLELEP	397	397	100	100	397	WP_003121934.1	extended-spectrum class C beta-lactamase PDC-3	NF000422.6	PDC family class C beta-lactamase
C056	blaOXA-486	OXA-50 family oxacillin-hydrolyzing class D beta-lactamase OXA-486	core	AMR	AMR	BETA-LACTAM	BETA-LACTAM	ALLELEP	262	262	100	100	262	WP_003161965.1	OXA-50 family oxacillin-hydrolyzing class D beta-lactamase OXA-486	NF000432.2	OXA-50 family oxacillin-hydrolyzing class D beta-lactamase
C057	oprD_V359L	Pseudomonas aeruginosa carbapenem resistant OprD	core	AMR	POINT	BETA-LACTAM	CARBAPENEM	POINTP	441	443	100	94.81	443	WP_003112576.1	outer membrane porin OprD	NA	NA
C057	fosA	FosA family fosfomycin resistance glutathione transferase	core	AMR	AMR	FOSFOMYCIN	FOSFOMYCIN	BLASTP	135	135	100	98.52	135	WP_003082280.1	FosA family fosfomycin resistance glutathione transferase	NF000094.1	FosA family fosfomycin resistance glutathione transferase
C057	blaOXA	OXA-50 family oxacillin-hydrolyzing class D beta-lactamase	core	AMR	AMR	BETA-LACTAM	BETA-LACTAM	BLASTP	262	262	100	99.62	262	WP_003122322.1	OXA-50 family oxacillin-hydrolyzing class D beta-lactamase OXA-904	NF000432.2	OXA-50 family oxacillin-hydrolyzing class D beta-lactamase
C057	aph(3')-IIb	aminoglycoside O-phosphotransferase APH(3')-IIb	core	AMR	AMR	AMINOGLYCOSIDE	KANAMYCIN	BLASTP	268	268	100	98.51	268	WP_003113011.1	aminoglycoside O-phosphotransferase APH(3')-IIb	NF032898.2	APH(3')-II family aminoglycoside O-phosphotransferase
C057	mexA	multidrug efflux RND transporter periplasmic adaptor subunit MexA	plus	AMR	AMR	EFFLUX	EFFLUX	EXACTP	383	383	100	100	383	AAA74436.1	multidrug efflux RND transporter periplasmic adaptor subunit MexA	NF033834.1	multidrug efflux RND transporter periplasmic adaptor subunit MexA
C057	gyrA_D87N	Pseudomonas aeruginosa quinolone resistant GyrA	core	AMR	POINT	QUINOLONE	QUINOLONE	POINTP	921	923	100	99.67	923	WP_003091448.1	DNA gyrase subunit A GyrA	NA	NA
C057	mexX	multidrug efflux RND transporter periplasmic adaptor subunit MexX	plus	AMR	AMR	EFFLUX	EFFLUX	BLASTP	396	396	100	98.48	396	AAF14522.1	multidrug efflux RND transporter periplasmic adaptor subunit MexX	NA	NA
C057	catB7	type B-4 chloramphenicol O-acetyltransferase CatB7	core	AMR	AMR	PHENICOL	CHLORAMPHENICOL	BLASTP	212	212	100	98.58	212	WP_003112709.1	type B-4 chloramphenicol O-acetyltransferase CatB7	NF000490.1	type B chloramphenicol O-acetyltransferase
C057	mexE	multidrug efflux RND transporter periplasmic adaptor subunit MexE	plus	AMR	AMR	EFFLUX	EFFLUX	BLASTP	414	414	100	99.52	414	AAG05881.1	multidrug efflux RND transporter periplasmic adaptor subunit MexE	NF045904.1	multidrug efflux RND transporter periplasmic adaptor subunit MexE
C057	blaPDC	PDC family class C beta-lactamase	core	AMR	AMR	BETA-LACTAM	CEPHALOSPORIN	BLASTP	397	397	100	99.75	397	WP_033977759.1	class C beta-lactamase PDC-66	NF000422.6	PDC family class C beta-lactamase
C058	oprD_W6STOP	Pseudomonas aeruginosa carbapenem resistant OprD	core	AMR	POINT	BETA-LACTAM	CARBAPENEM	POINTX	441	443	100	94.36	443	WP_003112576.1	outer membrane porin OprD	NA	NA
C058	oprD_V359L	Pseudomonas aeruginosa carbapenem resistant OprD	core	AMR	POINT	BETA-LACTAM	CARBAPENEM	POINTX	441	443	100	94.36	443	WP_003112576.1	outer membrane porin OprD	NA	NA
C058	fosA	FosA family fosfomycin resistance glutathione transferase	core	AMR	AMR	FOSFOMYCIN	FOSFOMYCIN	BLASTP	135	135	100	99.26	135	WP_003082280.1	FosA family fosfomycin resistance glutathione transferase	NF000094.1	FosA family fosfomycin resistance glutathione transferase
C058	mexX	multidrug efflux RND transporter periplasmic adaptor subunit MexX	plus	AMR	AMR	EFFLUX	EFFLUX	BLASTP	396	396	100	99.24	396	AAF14522.1	multidrug efflux RND transporter periplasmic adaptor subunit MexX	NA	NA
C058	aph(3')-IIb	aminoglycoside O-phosphotransferase APH(3')-IIb	core	AMR	AMR	AMINOGLYCOSIDE	KANAMYCIN	BLASTP	268	268	100	99.63	268	WP_003113011.1	aminoglycoside O-phosphotransferase APH(3')-IIb	NF032898.2	APH(3')-II family aminoglycoside O-phosphotransferase
C058	gyrA_T83I	Pseudomonas aeruginosa quinolone resistant GyrA	core	AMR	POINT	QUINOLONE	QUINOLONE	POINTP	923	923	100	99.89	923	WP_003091448.1	DNA gyrase subunit A GyrA	NA	NA
C058	catB7	type B-4 chloramphenicol O-acetyltransferase CatB7	core	AMR	AMR	PHENICOL	CHLORAMPHENICOL	BLASTP	212	212	100	99.06	212	WP_003112709.1	type B-4 chloramphenicol O-acetyltransferase CatB7	NF000490.1	type B chloramphenicol O-acetyltransferase
C058	mexA	multidrug efflux RND transporter periplasmic adaptor subunit MexA	plus	AMR	AMR	EFFLUX	EFFLUX	EXACTP	383	383	100	100	383	AAA74436.1	multidrug efflux RND transporter periplasmic adaptor subunit MexA	NF033834.1	multidrug efflux RND transporter periplasmic adaptor subunit MexA
C058	mexE	multidrug efflux RND transporter periplasmic adaptor subunit MexE	plus	AMR	AMR	EFFLUX	EFFLUX	EXACTP	414	414	100	100	414	AAG05881.1	multidrug efflux RND transporter periplasmic adaptor subunit MexE	NF045904.1	multidrug efflux RND transporter periplasmic adaptor subunit MexE
C058	blaPDC-8	class C beta-lactamase PDC-8	core	AMR	AMR	BETA-LACTAM	CEPHALOSPORIN	ALLELEP	397	397	100	100	397	WP_003118203.1	class C beta-lactamase PDC-8	NF000422.6	PDC family class C beta-lactamase
C058	blaOXA-851	OXA-50 family oxacillin-hydrolyzing class D beta-lactamase OXA-851	core	AMR	AMR	BETA-LACTAM	BETA-LACTAM	ALLELEP	262	262	100	100	262	WP_014603442.1	OXA-50 family oxacillin-hydrolyzing class D beta-lactamase OXA-851	NF000432.2	OXA-50 family oxacillin-hydrolyzing class D beta-lactamase
C059	aph(3')-IIb	aminoglycoside O-phosphotransferase APH(3')-IIb	core	AMR	AMR	AMINOGLYCOSIDE	KANAMYCIN	BLASTP	268	268	100	99.63	268	WP_003113011.1	aminoglycoside O-phosphotransferase APH(3')-IIb	NF032898.2	APH(3')-II family aminoglycoside O-phosphotransferase
C059	crpP	ICE-associated protein CrpP	plus	AMR	AMR	FLUOROQUINOLONE	FLUOROQUINOLONE	BLASTX	65	65	100	98.46	65	AEQ93536.1	ICE-associated protein CrpP	NA	NA
C059	mexA	multidrug efflux RND transporter periplasmic adaptor subunit MexA	plus	AMR	AMR	EFFLUX	EFFLUX	EXACTP	383	383	100	100	383	AAA74436.1	multidrug efflux RND transporter periplasmic adaptor subunit MexA	NF033834.1	multidrug efflux RND transporter periplasmic adaptor subunit MexA
C059	mexE	multidrug efflux RND transporter periplasmic adaptor subunit MexE	plus	AMR	AMR	EFFLUX	EFFLUX	EXACTP	414	414	100	100	414	AAG05881.1	multidrug efflux RND transporter periplasmic adaptor subunit MexE	NF045904.1	multidrug efflux RND transporter periplasmic adaptor subunit MexE
C059	gyrB_S466F	Pseudomonas aeruginosa quinolone resistant GyrB	core	AMR	POINT	QUINOLONE	QUINOLONE	POINTP	806	806	100	99.88	806	WP_003097268.1	DNA topoisomerase (ATP-hydrolyzing) subunit B GyrB	NA	NA
C059	mexX	multidrug efflux RND transporter periplasmic adaptor subunit MexX	plus	AMR	AMR	EFFLUX	EFFLUX	BLASTP	396	396	100	99.24	396	AAF14522.1	multidrug efflux RND transporter periplasmic adaptor subunit MexX	NA	NA
C059	catB7	type B-4 chloramphenicol O-acetyltransferase CatB7	core	AMR	AMR	PHENICOL	CHLORAMPHENICOL	BLASTP	212	212	100	99.06	212	WP_003112709.1	type B-4 chloramphenicol O-acetyltransferase CatB7	NF000490.1	type B chloramphenicol O-acetyltransferase
C059	fosA	FosA family fosfomycin resistance glutathione transferase	core	AMR	AMR	FOSFOMYCIN	FOSFOMYCIN	EXACTP	135	135	100	100	135	WP_003082280.1	FosA family fosfomycin resistance glutathione transferase	NF000094.1	FosA family fosfomycin resistance glutathione transferase
C059	merR	mercury resistance transcriptional regulator MerR	plus	STRESS	METAL	MERCURY	MERCURY	BLASTP	144	144	99.31	94.41	143	BAA36431.1	mercury resistance transcriptional regulator MerR	NF010315.0	mercury resistance transcriptional regulator MerR
C059	merT	mercuric transport protein MerT	plus	STRESS	METAL	MERCURY	MERCURY	BLASTP	116	116	100	94.83	116	AAB59075.1	mercuric transport protein MerT	NA	NA
C059	merP	mercury resistance system periplasmic binding protein MerP	plus	STRESS	METAL	MERCURY	MERCURY	BLASTP	99	91	98.9	96.67	90	AAC38219.1	mercury resistance system periplasmic binding protein MerP	TIGR02052.1	mercury resistance system periplasmic binding protein MerP
C059	merC	organomercurial transporter MerC	plus	STRESS	METAL	MERCURY	ORGANOMERCURY	HMM	120	140	85	83.19	119	AAC33908.1	organomercurial transporter MerC	NF033784.1	organomercurial transporter MerC
C059	merA	mercury(II) reductase	plus	STRESS	METAL	MERCURY	MERCURY	HMM	565	561	100	85.66	565	AAC38220.1	mercury(II) reductase	TIGR02053.1	mercury(II) reductase
C059	merD	mercury resistance co-regulator MerD	plus	STRESS	METAL	MERCURY	MERCURY	BLASTP	121	121	100	94.21	121	ABF13034.1	mercury resistance co-regulator MerD	NF033783.1	mercury resistance co-regulator MerD
C059	merE	broad-spectrum mercury transporter MerE	plus	STRESS	METAL	MERCURY	MERCURY	HMM	78	78	100	87.18	78	AAA88371.1	broad-spectrum mercury transporter MerE	NF010310.2	broad-spectrum mercury transporter MerE
C059	blaPDC-5	extended-spectrum class C beta-lactamase PDC-5	core	AMR	AMR	BETA-LACTAM	CEPHALOSPORIN	ALLELEP	397	397	100	100	397	WP_003119095.1	extended-spectrum class C beta-lactamase PDC-5	NF000422.6	PDC family class C beta-lactamase
C059	blaOXA-494	OXA-50 family oxacillin-hydrolyzing class D beta-lactamase OXA-494	core	AMR	AMR	BETA-LACTAM	BETA-LACTAM	ALLELEP	262	262	100	100	262	WP_003118452.1	OXA-50 family oxacillin-hydrolyzing class D beta-lactamase OXA-494	NF000432.2	OXA-50 family oxacillin-hydrolyzing class D beta-lactamase
C060	mexE	multidrug efflux RND transporter periplasmic adaptor subunit MexE	plus	AMR	AMR	EFFLUX	EFFLUX	EXACTP	414	414	100	100	414	AAG05881.1	multidrug efflux RND transporter periplasmic adaptor subunit MexE	NF045904.1	multidrug efflux RND transporter periplasmic adaptor subunit MexE
C060	catB7	type B-4 chloramphenicol O-acetyltransferase CatB7	core	AMR	AMR	PHENICOL	CHLORAMPHENICOL	EXACTP	212	212	100	100	212	WP_003112709.1	type B-4 chloramphenicol O-acetyltransferase CatB7	NF000490.1	type B chloramphenicol O-acetyltransferase
C060	mexX	multidrug efflux RND transporter periplasmic adaptor subunit MexX	plus	AMR	AMR	EFFLUX	EFFLUX	BLASTP	396	396	100	99.24	396	AAF14522.1	multidrug efflux RND transporter periplasmic adaptor subunit MexX	NA	NA
C060	aph(3')-IIb	aminoglycoside O-phosphotransferase APH(3')-IIb	core	AMR	AMR	AMINOGLYCOSIDE	KANAMYCIN	BLASTP	268	268	100	99.63	268	WP_003113011.1	aminoglycoside O-phosphotransferase APH(3')-IIb	NF032898.2	APH(3')-II family aminoglycoside O-phosphotransferase
C060	mexA	multidrug efflux RND transporter periplasmic adaptor subunit MexA	plus	AMR	AMR	EFFLUX	EFFLUX	EXACTP	383	383	100	100	383	AAA74436.1	multidrug efflux RND transporter periplasmic adaptor subunit MexA	NF033834.1	multidrug efflux RND transporter periplasmic adaptor subunit MexA
C060	fosA	FosA family fosfomycin resistance glutathione transferase	core	AMR	AMR	FOSFOMYCIN	FOSFOMYCIN	EXACTP	135	135	100	100	135	WP_003082280.1	FosA family fosfomycin resistance glutathione transferase	NF000094.1	FosA family fosfomycin resistance glutathione transferase
C060	blaOXA-847	OXA-50 family oxacillin-hydrolyzing class D beta-lactamase OXA-847	core	AMR	AMR	BETA-LACTAM	BETA-LACTAM	ALLELEP	262	262	100	100	262	WP_010793618.1	OXA-50 family oxacillin-hydrolyzing class D beta-lactamase OXA-847	NF000432.2	OXA-50 family oxacillin-hydrolyzing class D beta-lactamase
C060	blaPDC-1	cephalosporin-hydrolyzing class C beta-lactamase PDC-1	core	AMR	AMR	BETA-LACTAM	CEPHALOSPORIN	ALLELEP	397	397	100	100	397	WP_003101289.1	cephalosporin-hydrolyzing class C beta-lactamase PDC-1	NF000422.6	PDC family class C beta-lactamase
C061	aph(3')-IIb	aminoglycoside O-phosphotransferase APH(3')-IIb	core	AMR	AMR	AMINOGLYCOSIDE	KANAMYCIN	BLASTP	268	268	100	99.63	268	WP_003113011.1	aminoglycoside O-phosphotransferase APH(3')-IIb	NF032898.2	APH(3')-II family aminoglycoside O-phosphotransferase
C061	gyrA_T83I	Pseudomonas aeruginosa quinolone resistant GyrA	core	AMR	POINT	QUINOLONE	QUINOLONE	POINTP	925	923	100	99.68	925	WP_003091448.1	DNA gyrase subunit A GyrA	NA	NA
C061	catB7	type B-4 chloramphenicol O-acetyltransferase CatB7	core	AMR	AMR	PHENICOL	CHLORAMPHENICOL	BLASTP	212	212	100	99.06	212	WP_003112709.1	type B-4 chloramphenicol O-acetyltransferase CatB7	NF000490.1	type B chloramphenicol O-acetyltransferase
C061	mexX	multidrug efflux RND transporter periplasmic adaptor subunit MexX	plus	AMR	AMR	EFFLUX	EFFLUX	BLASTP	396	396	100	99.24	396	AAF14522.1	multidrug efflux RND transporter periplasmic adaptor subunit MexX	NA	NA
C061	mexE	multidrug efflux RND transporter periplasmic adaptor subunit MexE	plus	AMR	AMR	EFFLUX	EFFLUX	EXACTP	414	414	100	100	414	AAG05881.1	multidrug efflux RND transporter periplasmic adaptor subunit MexE	NF045904.1	multidrug efflux RND transporter periplasmic adaptor subunit MexE
C061	mexA	multidrug efflux RND transporter periplasmic adaptor subunit MexA	plus	AMR	AMR	EFFLUX	EFFLUX	BLASTP	383	383	100	99.74	383	AAA74436.1	multidrug efflux RND transporter periplasmic adaptor subunit MexA	NF033834.1	multidrug efflux RND transporter periplasmic adaptor subunit MexA
C061	crpP	ICE-associated protein CrpP	plus	AMR	AMR	FLUOROQUINOLONE	FLUOROQUINOLONE	BLASTX	65	65	100	96.92	65	AEQ93536.1	ICE-associated protein CrpP	NA	NA
C061	fosA	FosA family fosfomycin resistance glutathione transferase	core	AMR	AMR	FOSFOMYCIN	FOSFOMYCIN	EXACTP	135	135	100	100	135	WP_003082280.1	FosA family fosfomycin resistance glutathione transferase	NF000094.1	FosA family fosfomycin resistance glutathione transferase
C061	blaPDC-3	extended-spectrum class C beta-lactamase PDC-3	core	AMR	AMR	BETA-LACTAM	CEPHALOSPORIN	ALLELEP	397	397	100	100	397	WP_003121934.1	extended-spectrum class C beta-lactamase PDC-3	NF000422.6	PDC family class C beta-lactamase
C061	blaOXA-494	OXA-50 family oxacillin-hydrolyzing class D beta-lactamase OXA-494	core	AMR	AMR	BETA-LACTAM	BETA-LACTAM	ALLELEP	262	262	100	100	262	WP_003118452.1	OXA-50 family oxacillin-hydrolyzing class D beta-lactamase OXA-494	NF000432.2	OXA-50 family oxacillin-hydrolyzing class D beta-lactamase
C062	mexE	multidrug efflux RND transporter periplasmic adaptor subunit MexE	plus	AMR	AMR	EFFLUX	EFFLUX	EXACTP	414	414	100	100	414	AAG05881.1	multidrug efflux RND transporter periplasmic adaptor subunit MexE	NF045904.1	multidrug efflux RND transporter periplasmic adaptor subunit MexE
C062	gyrA_T83I	Pseudomonas aeruginosa quinolone resistant GyrA	core	AMR	POINT	QUINOLONE	QUINOLONE	POINTP	923	923	100	99.89	923	WP_003091448.1	DNA gyrase subunit A GyrA	NA	NA
C062	aph(3')-IIb	aminoglycoside O-phosphotransferase APH(3')-IIb	core	AMR	AMR	AMINOGLYCOSIDE	KANAMYCIN	BLASTP	268	268	100	99.63	268	WP_003113011.1	aminoglycoside O-phosphotransferase APH(3')-IIb	NF032898.2	APH(3')-II family aminoglycoside O-phosphotransferase
C062	mexA	multidrug efflux RND transporter periplasmic adaptor subunit MexA	plus	AMR	AMR	EFFLUX	EFFLUX	EXACTP	383	383	100	100	383	AAA74436.1	multidrug efflux RND transporter periplasmic adaptor subunit MexA	NF033834.1	multidrug efflux RND transporter periplasmic adaptor subunit MexA
C062	catB7	type B-4 chloramphenicol O-acetyltransferase CatB7	core	AMR	AMR	PHENICOL	CHLORAMPHENICOL	EXACTP	212	212	100	100	212	WP_003112709.1	type B-4 chloramphenicol O-acetyltransferase CatB7	NF000490.1	type B chloramphenicol O-acetyltransferase
C062	mexX	multidrug efflux RND transporter periplasmic adaptor subunit MexX	plus	AMR	AMR	EFFLUX	EFFLUX	BLASTP	396	396	100	99.49	396	AAF14522.1	multidrug efflux RND transporter periplasmic adaptor subunit MexX	NA	NA
C062	fosA	FosA family fosfomycin resistance glutathione transferase	core	AMR	AMR	FOSFOMYCIN	FOSFOMYCIN	EXACTP	135	135	100	100	135	WP_003082280.1	FosA family fosfomycin resistance glutathione transferase	NF000094.1	FosA family fosfomycin resistance glutathione transferase
C062	blaPDC-121	class C beta-lactamase PDC-121	core	AMR	AMR	BETA-LACTAM	CEPHALOSPORIN	ALLELEP	397	397	100	100	397	WP_023085632.1	class C beta-lactamase PDC-121	NF000422.6	PDC family class C beta-lactamase
C062	blaOXA-851	OXA-50 family oxacillin-hydrolyzing class D beta-lactamase OXA-851	core	AMR	AMR	BETA-LACTAM	BETA-LACTAM	ALLELEP	262	262	100	100	262	WP_014603442.1	OXA-50 family oxacillin-hydrolyzing class D beta-lactamase OXA-851	NF000432.2	OXA-50 family oxacillin-hydrolyzing class D beta-lactamase
C063	oprD_V359L	Pseudomonas aeruginosa carbapenem resistant OprD	core	AMR	POINT	BETA-LACTAM	CARBAPENEM	POINTP	433	443	93.68	94.22	415	WP_003112576.1	outer membrane porin OprD	NA	NA
C063	mexZ_G195E	Pseudomonas aeruginosa cephalosporin resistant MexZ	core	AMR	POINT	BETA-LACTAM	CEPHALOSPORIN	POINTP	210	210	100	99.52	210	WP_003088626.1	TetR family transcriptional regulator MexZ	NA	NA
C063	mexE	multidrug efflux RND transporter periplasmic adaptor subunit MexE	plus	AMR	AMR	EFFLUX	EFFLUX	EXACTP	414	414	100	100	414	AAG05881.1	multidrug efflux RND transporter periplasmic adaptor subunit MexE	NF045904.1	multidrug efflux RND transporter periplasmic adaptor subunit MexE
C063	merP	mercury resistance system periplasmic binding protein MerP	plus	STRESS	METAL	MERCURY	MERCURY	HMM	101	91	89.01	75.31	81	AAC38219.1	mercury resistance system periplasmic binding protein MerP	TIGR02052.1	mercury resistance system periplasmic binding protein MerP
C063	merA	mercury(II) reductase	plus	STRESS	METAL	MERCURY	MERCURY	HMM	562	562	100	81.85	562	CAC69251.1	mercury(II) reductase	TIGR02053.1	mercury(II) reductase
C063	aph(3')-IIb	aminoglycoside O-phosphotransferase APH(3')-IIb	core	AMR	AMR	AMINOGLYCOSIDE	KANAMYCIN	BLASTP	268	268	100	99.63	268	WP_003113011.1	aminoglycoside O-phosphotransferase APH(3')-IIb	NF032898.2	APH(3')-II family aminoglycoside O-phosphotransferase
C063	chrA	chromate resistance efflux protein ChrA	plus	STRESS	METAL	CHROMATE	CHROMATE	EXACTP	416	416	100	100	416	AAA88432.1	chromate resistance efflux protein ChrA	NA	NA
C063	crpP	ICE-associated protein CrpP	plus	AMR	AMR	FLUOROQUINOLONE	FLUOROQUINOLONE	BLASTX	65	65	100	98.46	65	AEQ93536.1	ICE-associated protein CrpP	NA	NA
C063	gyrA_T83I	Pseudomonas aeruginosa quinolone resistant GyrA	core	AMR	POINT	QUINOLONE	QUINOLONE	POINTP	923	923	100	99.89	923	WP_003091448.1	DNA gyrase subunit A GyrA	NA	NA
C063	parC_S87W	Pseudomonas aeruginosa quinolone resistant ParC	core	AMR	POINT	QUINOLONE	QUINOLONE	POINTP	754	754	100	99.73	754	WP_003095687.1	DNA topoisomerase IV subunit A ParC	NA	NA
C063	mexX	multidrug efflux RND transporter periplasmic adaptor subunit MexX	plus	AMR	AMR	EFFLUX	EFFLUX	BLASTP	396	396	100	99.49	396	AAF14522.1	multidrug efflux RND transporter periplasmic adaptor subunit MexX	NA	NA
C063	mexA	multidrug efflux RND transporter periplasmic adaptor subunit MexA	plus	AMR	AMR	EFFLUX	EFFLUX	EXACTP	383	383	100	100	383	AAA74436.1	multidrug efflux RND transporter periplasmic adaptor subunit MexA	NF033834.1	multidrug efflux RND transporter periplasmic adaptor subunit MexA
C063	fosA	FosA family fosfomycin resistance glutathione transferase	core	AMR	AMR	FOSFOMYCIN	FOSFOMYCIN	BLASTP	135	135	100	99.26	135	WP_003082280.1	FosA family fosfomycin resistance glutathione transferase	NF000094.1	FosA family fosfomycin resistance glutathione transferase
C063	catB7	type B-4 chloramphenicol O-acetyltransferase CatB7	core	AMR	AMR	PHENICOL	CHLORAMPHENICOL	BLASTP	212	212	100	99.53	212	WP_003112709.1	type B-4 chloramphenicol O-acetyltransferase CatB7	NF000490.1	type B chloramphenicol O-acetyltransferase
C063	merR	mercury resistance transcriptional regulator MerR	plus	STRESS	METAL	MERCURY	MERCURY	EXACTP	144	144	100	100	144	CAA77320.1	mercury resistance transcriptional regulator MerR	NF010315.0	mercury resistance transcriptional regulator MerR
C063	merT	mercuric transport protein MerT	plus	STRESS	METAL	MERCURY	MERCURY	BLASTP	116	116	100	93.97	116	CAA70196.1	mercuric transport protein MerT	NA	NA
C063	merP	mercury resistance system periplasmic binding protein MerP	plus	STRESS	METAL	MERCURY	MERCURY	EXACTP	91	91	100	100	91	AAC38219.1	mercury resistance system periplasmic binding protein MerP	TIGR02052.1	mercury resistance system periplasmic binding protein MerP
C063	merA	mercury(II) reductase	plus	STRESS	METAL	MERCURY	MERCURY	BLASTP	561	561	100	98.57	561	AAC38220.1	mercury(II) reductase	TIGR02053.1	mercury(II) reductase
C063	merD	mercury resistance co-regulator MerD	plus	STRESS	METAL	MERCURY	MERCURY	EXACTP	121	121	100	100	121	ABF13034.1	mercury resistance co-regulator MerD	NF033783.1	mercury resistance co-regulator MerD
C063	merE	broad-spectrum mercury transporter MerE	plus	STRESS	METAL	MERCURY	MERCURY	EXACTP	78	78	100	100	78	CAA77325.1	broad-spectrum mercury transporter MerE	NF010310.2	broad-spectrum mercury transporter MerE
C063	sul1	sulfonamide-resistant dihydropteroate synthase Sul1	core	AMR	AMR	SULFONAMIDE	SULFONAMIDE	EXACTP	279	279	100	100	279	WP_000259031.1	sulfonamide-resistant dihydropteroate synthase Sul1	NF000294.1	sulfonamide-resistant dihydropteroate synthase Sul1
C063	qacEdelta1	quaternary ammonium compound efflux SMR transporter QacE delta 1	core	STRESS	BIOCIDE	QUATERNARY AMMONIUM	QUATERNARY AMMONIUM	ALLELEX	115	115	100	100	115	WP_000679427.1	quaternary ammonium compound efflux SMR transporter QacE delta 1	NA	NA
C063	aadA13	ANT(3'')-Ia family aminoglycoside nucleotidyltransferase AadA13	core	AMR	AMR	AMINOGLYCOSIDE	STREPTOMYCIN	EXACTP	265	265	100	100	265	WP_001424636.1	ANT(3'')-Ia family aminoglycoside nucleotidyltransferase AadA13	NF012157.0	ANT(3'')-I family aminoglycoside nucleotidyltransferase
C063	ant(2'')-Ia	aminoglycoside nucleotidyltransferase ANT(2'')-Ia	core	AMR	AMR	AMINOGLYCOSIDE	GENTAMICIN/KANAMYCIN/TOBRAMYCIN	EXACTX	177	177	100	100	177	WP_003159209.1	aminoglycoside nucleotidyltransferase ANT(2'')-Ia	NA	NA
C063	blaPDC-1	cephalosporin-hydrolyzing class C beta-lactamase PDC-1	core	AMR	AMR	BETA-LACTAM	CEPHALOSPORIN	ALLELEP	397	397	100	100	397	WP_003101289.1	cephalosporin-hydrolyzing class C beta-lactamase PDC-1	NF000422.6	PDC family class C beta-lactamase
C063	blaOXA-50	oxacillin-hydrolyzing class D beta-lactamase OXA-50	core	AMR	AMR	BETA-LACTAM	BETA-LACTAM	ALLELEP	262	262	100	100	262	WP_003099707.1	oxacillin-hydrolyzing class D beta-lactamase OXA-50	NF000432.2	OXA-50 family oxacillin-hydrolyzing class D beta-lactamase
C064	arsD	arsenite efflux transporter metallochaperone ArsD	plus	STRESS	METAL	ARSENIC	ARSENITE	HMM	119	120	99.17	56.3	119	AAA93060.1	arsenite efflux transporter metallochaperone ArsD	NF033727.1	arsenite efflux transporter metallochaperone ArsD
C064	mexA	multidrug efflux RND transporter periplasmic adaptor subunit MexA	plus	AMR	AMR	EFFLUX	EFFLUX	EXACTP	383	383	100	100	383	AAA74436.1	multidrug efflux RND transporter periplasmic adaptor subunit MexA	NF033834.1	multidrug efflux RND transporter periplasmic adaptor subunit MexA
C064	mexE	multidrug efflux RND transporter periplasmic adaptor subunit MexE	plus	AMR	AMR	EFFLUX	EFFLUX	EXACTP	414	414	100	100	414	AAG05881.1	multidrug efflux RND transporter periplasmic adaptor subunit MexE	NF045904.1	multidrug efflux RND transporter periplasmic adaptor subunit MexE
C064	parC_S87W	Pseudomonas aeruginosa quinolone resistant ParC	core	AMR	POINT	QUINOLONE	QUINOLONE	POINTP	754	754	100	99.73	754	WP_003095687.1	DNA topoisomerase IV subunit A ParC	NA	NA
C064	pmrB_V15I	Pseudomonas aeruginosa colistin resistant PmrB	core	AMR	POINT	COLISTIN	COLISTIN	POINTP	477	477	100	98.95	477	WP_003112923.1	two-component system sensor histidine kinase PmrB	NA	NA
C064	catB7	type B-4 chloramphenicol O-acetyltransferase CatB7	core	AMR	AMR	PHENICOL	CHLORAMPHENICOL	BLASTP	212	212	100	98.11	212	WP_003112709.1	type B-4 chloramphenicol O-acetyltransferase CatB7	NF000490.1	type B chloramphenicol O-acetyltransferase
C064	mexX	multidrug efflux RND transporter periplasmic adaptor subunit MexX	plus	AMR	AMR	EFFLUX	EFFLUX	BLASTP	396	396	100	98.99	396	AAF14522.1	multidrug efflux RND transporter periplasmic adaptor subunit MexX	NA	NA
C064	merE	broad-spectrum mercury transporter MerE	plus	STRESS	METAL	MERCURY	MERCURY	EXACTP	78	78	100	100	78	CAA77325.1	broad-spectrum mercury transporter MerE	NF010310.2	broad-spectrum mercury transporter MerE
C064	merD	mercury resistance co-regulator MerD	plus	STRESS	METAL	MERCURY	MERCURY	EXACTP	121	121	100	100	121	ABF13034.1	mercury resistance co-regulator MerD	NF033783.1	mercury resistance co-regulator MerD
C064	merA	mercury(II) reductase	plus	STRESS	METAL	MERCURY	MERCURY	BLASTP	561	561	100	98.75	561	AAC38220.1	mercury(II) reductase	TIGR02053.1	mercury(II) reductase
C064	merP	mercury resistance system periplasmic binding protein MerP	plus	STRESS	METAL	MERCURY	MERCURY	EXACTP	91	91	100	100	91	AAC38219.1	mercury resistance system periplasmic binding protein MerP	TIGR02052.1	mercury resistance system periplasmic binding protein MerP
C064	merT	mercuric transport protein MerT	plus	STRESS	METAL	MERCURY	MERCURY	BLASTP	116	116	100	93.97	116	CAA70196.1	mercuric transport protein MerT	NA	NA
C064	merR	mercury resistance transcriptional regulator MerR	plus	STRESS	METAL	MERCURY	MERCURY	EXACTP	144	144	100	100	144	CAA77320.1	mercury resistance transcriptional regulator MerR	NF010315.0	mercury resistance transcriptional regulator MerR
C064	crpP	ICE-associated protein CrpP	plus	AMR	AMR	FLUOROQUINOLONE	FLUOROQUINOLONE	BLASTX	65	65	100	96.92	65	AEQ93536.1	ICE-associated protein CrpP	NA	NA
C064	crpP	ICE-associated protein CrpP	plus	AMR	AMR	FLUOROQUINOLONE	FLUOROQUINOLONE	BLASTX	65	65	100	98.46	65	AEQ93536.1	ICE-associated protein CrpP	NA	NA
C064	gyrA_D87N	Pseudomonas aeruginosa quinolone resistant GyrA	core	AMR	POINT	QUINOLONE	QUINOLONE	POINTP	923	923	100	99.78	923	WP_003091448.1	DNA gyrase subunit A GyrA	NA	NA
C064	gyrA_T83I	Pseudomonas aeruginosa quinolone resistant GyrA	core	AMR	POINT	QUINOLONE	QUINOLONE	POINTP	923	923	100	99.78	923	WP_003091448.1	DNA gyrase subunit A GyrA	NA	NA
C064	floR	chloramphenicol/florfenicol efflux MFS transporter FloR	core	AMR	AMR	PHENICOL	CHLORAMPHENICOL/FLORFENICOL	PARTIALP	346	404	85.64	90.17	346	WP_014386424.1	chloramphenicol/florfenicol efflux MFS transporter FloR	NF033134.0	CmlA/FloR family chloramphenicol efflux MFS transporter
C064	tet(G)	tetracycline efflux MFS transporter Tet(G)	core	AMR	AMR	TETRACYCLINE	TETRACYCLINE	BLASTP	391	391	100	95.91	391	WP_001257840.1	tetracycline efflux MFS transporter Tet(G)	NF012192.0	tetracycline efflux MFS transporter Tet(G)
C064	aph(3')-IIb	aminoglycoside O-phosphotransferase APH(3')-IIb	core	AMR	AMR	AMINOGLYCOSIDE	KANAMYCIN	BLASTP	268	268	100	99.63	268	WP_003113011.1	aminoglycoside O-phosphotransferase APH(3')-IIb	NF032898.2	APH(3')-II family aminoglycoside O-phosphotransferase
C064	aac(3)-II	AAC(3)-II family aminoglycoside N-acetyltransferase	core	AMR	AMR	AMINOGLYCOSIDE	GENTAMICIN	HMM	281	269	97.77	77.19	263	WP_033147097.1	AAC(3)-II family aminoglycoside N-acetyltransferase	NF033080.0	AAC(3)-II family aminoglycoside N-acetyltransferase
C064	aph(3')-IIb	aminoglycoside O-phosphotransferase APH(3')-IIb	core	AMR	AMR	AMINOGLYCOSIDE	KANAMYCIN	EXACTP	268	268	100	100	268	WP_003132309.1	aminoglycoside O-phosphotransferase APH(3')-IIb	NF032898.2	APH(3')-II family aminoglycoside O-phosphotransferase
C064	fosA	FosA family fosfomycin resistance glutathione transferase	core	AMR	AMR	FOSFOMYCIN	FOSFOMYCIN	EXACTP	135	135	100	100	135	WP_003082280.1	FosA family fosfomycin resistance glutathione transferase	NF000094.1	FosA family fosfomycin resistance glutathione transferase
C064	blaOXA-488	OXA-50 family oxacillin-hydrolyzing class D beta-lactamase OXA-488	core	AMR	AMR	BETA-LACTAM	BETA-LACTAM	ALLELEP	262	262	100	100	262	WP_003097028.1	OXA-50 family oxacillin-hydrolyzing class D beta-lactamase OXA-488	NF000432.2	OXA-50 family oxacillin-hydrolyzing class D beta-lactamase
C064	blaPDC-19a	class C beta-lactamase PDC-19a	core	AMR	AMR	BETA-LACTAM	CEPHALOSPORIN	ALLELEP	397	397	100	100	397	WP_003132320.1	class C beta-lactamase PDC-19a	NF000422.6	PDC family class C beta-lactamase
C065	mexE	multidrug efflux RND transporter periplasmic adaptor subunit MexE	plus	AMR	AMR	EFFLUX	EFFLUX	BLASTP	414	414	100	99.76	414	AAG05881.1	multidrug efflux RND transporter periplasmic adaptor subunit MexE	NF045904.1	multidrug efflux RND transporter periplasmic adaptor subunit MexE
C065	aph(3')-IIb	aminoglycoside O-phosphotransferase APH(3')-IIb	core	AMR	AMR	AMINOGLYCOSIDE	KANAMYCIN	EXACTP	268	268	100	100	268	WP_003113011.1	aminoglycoside O-phosphotransferase APH(3')-IIb	NF032898.2	APH(3')-II family aminoglycoside O-phosphotransferase
C065	gyrA_T83I	Pseudomonas aeruginosa quinolone resistant GyrA	core	AMR	POINT	QUINOLONE	QUINOLONE	POINTP	923	923	100	99.89	923	WP_003091448.1	DNA gyrase subunit A GyrA	NA	NA
C065	mexX	multidrug efflux RND transporter periplasmic adaptor subunit MexX	plus	AMR	AMR	EFFLUX	EFFLUX	BLASTP	396	396	100	99.24	396	AAF14522.1	multidrug efflux RND transporter periplasmic adaptor subunit MexX	NA	NA
C065	catB7	type B-4 chloramphenicol O-acetyltransferase CatB7	core	AMR	AMR	PHENICOL	CHLORAMPHENICOL	BLASTP	212	212	100	99.06	212	WP_003112709.1	type B-4 chloramphenicol O-acetyltransferase CatB7	NF000490.1	type B chloramphenicol O-acetyltransferase
C065	arsN1	arsinothricin resistance N-acetyltransferase ArsN1 family A	plus	STRESS	METAL	ARSENIC	ARSENIC	HMM	171	169	94.67	42.5	160	AIQ64103.1	arsinothricin resistance N-acetyltransferase ArsN1 family A	NF040503.1	arsinothricin resistance N-acetyltransferase ArsN1 family A
C065	crpP	ICE-associated protein CrpP	plus	AMR	AMR	FLUOROQUINOLONE	FLUOROQUINOLONE	BLASTX	65	65	100	96.92	65	AEQ93536.1	ICE-associated protein CrpP	NA	NA
C065	mexA	multidrug efflux RND transporter periplasmic adaptor subunit MexA	plus	AMR	AMR	EFFLUX	EFFLUX	EXACTP	383	383	100	100	383	AAA74436.1	multidrug efflux RND transporter periplasmic adaptor subunit MexA	NF033834.1	multidrug efflux RND transporter periplasmic adaptor subunit MexA
C065	blaOXA-494	OXA-50 family oxacillin-hydrolyzing class D beta-lactamase OXA-494	core	AMR	AMR	BETA-LACTAM	BETA-LACTAM	ALLELEP	262	262	100	100	262	WP_003118452.1	OXA-50 family oxacillin-hydrolyzing class D beta-lactamase OXA-494	NF000432.2	OXA-50 family oxacillin-hydrolyzing class D beta-lactamase
C065	blaPDC-5	extended-spectrum class C beta-lactamase PDC-5	core	AMR	AMR	BETA-LACTAM	CEPHALOSPORIN	ALLELEP	397	397	100	100	397	WP_003119095.1	extended-spectrum class C beta-lactamase PDC-5	NF000422.6	PDC family class C beta-lactamase
C066	catB7	type B-4 chloramphenicol O-acetyltransferase CatB7	core	AMR	AMR	PHENICOL	CHLORAMPHENICOL	BLASTP	212	212	100	99.53	212	WP_003112709.1	type B-4 chloramphenicol O-acetyltransferase CatB7	NF000490.1	type B chloramphenicol O-acetyltransferase
C066	fosA	FosA family fosfomycin resistance glutathione transferase	core	AMR	AMR	FOSFOMYCIN	FOSFOMYCIN	EXACTP	135	135	100	100	135	WP_003082280.1	FosA family fosfomycin resistance glutathione transferase	NF000094.1	FosA family fosfomycin resistance glutathione transferase
C066	aph(3')-IIb	aminoglycoside O-phosphotransferase APH(3')-IIb	core	AMR	AMR	AMINOGLYCOSIDE	KANAMYCIN	BLASTP	268	268	100	99.63	268	WP_003113011.1	aminoglycoside O-phosphotransferase APH(3')-IIb	NF032898.2	APH(3')-II family aminoglycoside O-phosphotransferase
C066	mexE	multidrug efflux RND transporter periplasmic adaptor subunit MexE	plus	AMR	AMR	EFFLUX	EFFLUX	EXACTP	414	414	100	100	414	AAG05881.1	multidrug efflux RND transporter periplasmic adaptor subunit MexE	NF045904.1	multidrug efflux RND transporter periplasmic adaptor subunit MexE
C066	mexX	multidrug efflux RND transporter periplasmic adaptor subunit MexX	plus	AMR	AMR	EFFLUX	EFFLUX	BLASTP	396	396	100	98.99	396	AAF14522.1	multidrug efflux RND transporter periplasmic adaptor subunit MexX	NA	NA
C066	mexA	multidrug efflux RND transporter periplasmic adaptor subunit MexA	plus	AMR	AMR	EFFLUX	EFFLUX	EXACTP	383	383	100	100	383	AAA74436.1	multidrug efflux RND transporter periplasmic adaptor subunit MexA	NF033834.1	multidrug efflux RND transporter periplasmic adaptor subunit MexA
C066	blaOXA-937	OXA-50 family oxacillin-hydrolyzing class D beta-lactamase OXA-937	core	AMR	AMR	BETA-LACTAM	BETA-LACTAM	ALLELEP	262	262	100	100	262	WP_034081711.1	OXA-50 family oxacillin-hydrolyzing class D beta-lactamase OXA-937	NF000432.2	OXA-50 family oxacillin-hydrolyzing class D beta-lactamase
C066	blaPDC-3	extended-spectrum class C beta-lactamase PDC-3	core	AMR	AMR	BETA-LACTAM	CEPHALOSPORIN	ALLELEP	397	397	100	100	397	WP_003121934.1	extended-spectrum class C beta-lactamase PDC-3	NF000422.6	PDC family class C beta-lactamase
C067	oprD_V359L	Pseudomonas aeruginosa carbapenem resistant OprD	core	AMR	POINT	BETA-LACTAM	CARBAPENEM	POINTP	441	443	100	94.58	443	WP_003112576.1	outer membrane porin OprD	NA	NA
C067	blaOXA	OXA-50 family oxacillin-hydrolyzing class D beta-lactamase	core	AMR	AMR	BETA-LACTAM	BETA-LACTAM	BLASTP	262	262	100	99.24	262	WP_003118452.1	OXA-50 family oxacillin-hydrolyzing class D beta-lactamase OXA-494	NF000432.2	OXA-50 family oxacillin-hydrolyzing class D beta-lactamase
C067	mexE	multidrug efflux RND transporter periplasmic adaptor subunit MexE	plus	AMR	AMR	EFFLUX	EFFLUX	BLASTP	414	414	100	99.76	414	AAG05881.1	multidrug efflux RND transporter periplasmic adaptor subunit MexE	NF045904.1	multidrug efflux RND transporter periplasmic adaptor subunit MexE
C067	mexX	multidrug efflux RND transporter periplasmic adaptor subunit MexX	plus	AMR	AMR	EFFLUX	EFFLUX	BLASTP	396	396	100	99.24	396	AAF14522.1	multidrug efflux RND transporter periplasmic adaptor subunit MexX	NA	NA
C067	catB7	type B-4 chloramphenicol O-acetyltransferase CatB7	core	AMR	AMR	PHENICOL	CHLORAMPHENICOL	BLASTP	212	212	100	99.06	212	WP_003112709.1	type B-4 chloramphenicol O-acetyltransferase CatB7	NF000490.1	type B chloramphenicol O-acetyltransferase
C067	fosA	FosA family fosfomycin resistance glutathione transferase	core	AMR	AMR	FOSFOMYCIN	FOSFOMYCIN	BLASTP	135	135	100	99.26	135	WP_003082280.1	FosA family fosfomycin resistance glutathione transferase	NF000094.1	FosA family fosfomycin resistance glutathione transferase
C067	mexA	multidrug efflux RND transporter periplasmic adaptor subunit MexA	plus	AMR	AMR	EFFLUX	EFFLUX	EXACTP	383	383	100	100	383	AAA74436.1	multidrug efflux RND transporter periplasmic adaptor subunit MexA	NF033834.1	multidrug efflux RND transporter periplasmic adaptor subunit MexA
C067	aph(3')-IIb	aminoglycoside O-phosphotransferase APH(3')-IIb	core	AMR	AMR	AMINOGLYCOSIDE	KANAMYCIN	EXACTP	268	268	100	100	268	WP_003113011.1	aminoglycoside O-phosphotransferase APH(3')-IIb	NF032898.2	APH(3')-II family aminoglycoside O-phosphotransferase
C067	blaPDC-3	extended-spectrum class C beta-lactamase PDC-3	core	AMR	AMR	BETA-LACTAM	CEPHALOSPORIN	ALLELEP	397	397	100	100	397	WP_003121934.1	extended-spectrum class C beta-lactamase PDC-3	NF000422.6	PDC family class C beta-lactamase
C069	oprD_V359L	Pseudomonas aeruginosa carbapenem resistant OprD	core	AMR	POINT	BETA-LACTAM	CARBAPENEM	POINTP	441	443	100	94.58	443	WP_003112576.1	outer membrane porin OprD	NA	NA
C069	mexX	multidrug efflux RND transporter periplasmic adaptor subunit MexX	plus	AMR	AMR	EFFLUX	EFFLUX	BLASTP	396	396	100	99.49	396	AAF14522.1	multidrug efflux RND transporter periplasmic adaptor subunit MexX	NA	NA
C069	catB7	type B-4 chloramphenicol O-acetyltransferase CatB7	core	AMR	AMR	PHENICOL	CHLORAMPHENICOL	BLASTP	212	212	100	98.58	212	WP_003112709.1	type B-4 chloramphenicol O-acetyltransferase CatB7	NF000490.1	type B chloramphenicol O-acetyltransferase
C069	crpP	ICE-associated protein CrpP	plus	AMR	AMR	FLUOROQUINOLONE	FLUOROQUINOLONE	PARTIALX	40	65	61.54	97.5	40	AEQ93536.1	ICE-associated protein CrpP	NA	NA
C069	gyrA_D87N	Pseudomonas aeruginosa quinolone resistant GyrA	core	AMR	POINT	QUINOLONE	QUINOLONE	POINTP	923	923	100	99.78	923	WP_003091448.1	DNA gyrase subunit A GyrA	NA	NA
C069	mexE	multidrug efflux RND transporter periplasmic adaptor subunit MexE	plus	AMR	AMR	EFFLUX	EFFLUX	EXACTP	414	414	100	100	414	AAG05881.1	multidrug efflux RND transporter periplasmic adaptor subunit MexE	NF045904.1	multidrug efflux RND transporter periplasmic adaptor subunit MexE
C069	aph(3')-IIb	aminoglycoside O-phosphotransferase APH(3')-IIb	core	AMR	AMR	AMINOGLYCOSIDE	KANAMYCIN	BLASTP	268	268	100	99.63	268	WP_003113011.1	aminoglycoside O-phosphotransferase APH(3')-IIb	NF032898.2	APH(3')-II family aminoglycoside O-phosphotransferase
C069	mexA	multidrug efflux RND transporter periplasmic adaptor subunit MexA	plus	AMR	AMR	EFFLUX	EFFLUX	EXACTP	383	383	100	100	383	AAA74436.1	multidrug efflux RND transporter periplasmic adaptor subunit MexA	NF033834.1	multidrug efflux RND transporter periplasmic adaptor subunit MexA
C069	fosA	FosA family fosfomycin resistance glutathione transferase	core	AMR	AMR	FOSFOMYCIN	FOSFOMYCIN	BLASTP	135	135	100	99.26	135	WP_003082280.1	FosA family fosfomycin resistance glutathione transferase	NF000094.1	FosA family fosfomycin resistance glutathione transferase
C069	blaPDC-3	extended-spectrum class C beta-lactamase PDC-3	core	AMR	AMR	BETA-LACTAM	CEPHALOSPORIN	ALLELEP	397	397	100	100	397	WP_003121934.1	extended-spectrum class C beta-lactamase PDC-3	NF000422.6	PDC family class C beta-lactamase
C069	blaOXA-486	OXA-50 family oxacillin-hydrolyzing class D beta-lactamase OXA-486	core	AMR	AMR	BETA-LACTAM	BETA-LACTAM	ALLELEP	262	262	100	100	262	WP_003161965.1	OXA-50 family oxacillin-hydrolyzing class D beta-lactamase OXA-486	NF000432.2	OXA-50 family oxacillin-hydrolyzing class D beta-lactamase
C070	oprD_V359L	Pseudomonas aeruginosa carbapenem resistant OprD	core	AMR	POINT	BETA-LACTAM	CARBAPENEM	POINTP	441	443	100	94.58	443	WP_003112576.1	outer membrane porin OprD	NA	NA
C070	aph(3')-IIb	aminoglycoside O-phosphotransferase APH(3')-IIb	core	AMR	AMR	AMINOGLYCOSIDE	KANAMYCIN	BLASTP	268	268	100	99.63	268	WP_003113011.1	aminoglycoside O-phosphotransferase APH(3')-IIb	NF032898.2	APH(3')-II family aminoglycoside O-phosphotransferase
C070	gyrA_T83I	Pseudomonas aeruginosa quinolone resistant GyrA	core	AMR	POINT	QUINOLONE	QUINOLONE	POINTP	923	923	100	99.89	923	WP_003091448.1	DNA gyrase subunit A GyrA	NA	NA
C070	mexE	multidrug efflux RND transporter periplasmic adaptor subunit MexE	plus	AMR	AMR	EFFLUX	EFFLUX	EXACTP	414	414	100	100	414	AAG05881.1	multidrug efflux RND transporter periplasmic adaptor subunit MexE	NF045904.1	multidrug efflux RND transporter periplasmic adaptor subunit MexE
C070	crpP	ICE-associated protein CrpP	plus	AMR	AMR	FLUOROQUINOLONE	FLUOROQUINOLONE	BLASTX	65	65	100	95.38	65	AEQ93536.1	ICE-associated protein CrpP	NA	NA
C070	mexA	multidrug efflux RND transporter periplasmic adaptor subunit MexA	plus	AMR	AMR	EFFLUX	EFFLUX	EXACTP	383	383	100	100	383	AAA74436.1	multidrug efflux RND transporter periplasmic adaptor subunit MexA	NF033834.1	multidrug efflux RND transporter periplasmic adaptor subunit MexA
C070	catB7	type B-4 chloramphenicol O-acetyltransferase CatB7	core	AMR	AMR	PHENICOL	CHLORAMPHENICOL	BLASTP	212	212	100	98.58	212	WP_003112709.1	type B-4 chloramphenicol O-acetyltransferase CatB7	NF000490.1	type B chloramphenicol O-acetyltransferase
C070	fosA	FosA family fosfomycin resistance glutathione transferase	core	AMR	AMR	FOSFOMYCIN	FOSFOMYCIN	EXACTP	135	135	100	100	135	WP_003082280.1	FosA family fosfomycin resistance glutathione transferase	NF000094.1	FosA family fosfomycin resistance glutathione transferase
C070	mexX	multidrug efflux RND transporter periplasmic adaptor subunit MexX	plus	AMR	AMR	EFFLUX	EFFLUX	BLASTP	396	396	100	99.24	396	AAF14522.1	multidrug efflux RND transporter periplasmic adaptor subunit MexX	NA	NA
C070	blaPDC-8	class C beta-lactamase PDC-8	core	AMR	AMR	BETA-LACTAM	CEPHALOSPORIN	ALLELEP	397	397	100	100	397	WP_003118203.1	class C beta-lactamase PDC-8	NF000422.6	PDC family class C beta-lactamase
C070	blaOXA-50	oxacillin-hydrolyzing class D beta-lactamase OXA-50	core	AMR	AMR	BETA-LACTAM	BETA-LACTAM	ALLELEP	262	262	100	100	262	WP_003099707.1	oxacillin-hydrolyzing class D beta-lactamase OXA-50	NF000432.2	OXA-50 family oxacillin-hydrolyzing class D beta-lactamase
C071	aph(3')-IIb	aminoglycoside O-phosphotransferase APH(3')-IIb	core	AMR	AMR	AMINOGLYCOSIDE	KANAMYCIN	BLASTP	268	268	100	99.63	268	WP_003113011.1	aminoglycoside O-phosphotransferase APH(3')-IIb	NF032898.2	APH(3')-II family aminoglycoside O-phosphotransferase
C071	pmrB_V15I	Pseudomonas aeruginosa colistin resistant PmrB	core	AMR	POINT	COLISTIN	COLISTIN	POINTP	477	477	100	98.95	477	WP_003112923.1	two-component system sensor histidine kinase PmrB	NA	NA
C071	gyrB_S466F	Pseudomonas aeruginosa quinolone resistant GyrB	core	AMR	POINT	QUINOLONE	QUINOLONE	POINTP	806	806	100	99.88	806	WP_003097268.1	DNA topoisomerase (ATP-hydrolyzing) subunit B GyrB	NA	NA
C071	catB7	type B-4 chloramphenicol O-acetyltransferase CatB7	core	AMR	AMR	PHENICOL	CHLORAMPHENICOL	BLASTP	212	212	100	98.11	212	WP_003112709.1	type B-4 chloramphenicol O-acetyltransferase CatB7	NF000490.1	type B chloramphenicol O-acetyltransferase
C071	mexE	multidrug efflux RND transporter periplasmic adaptor subunit MexE	plus	AMR	AMR	EFFLUX	EFFLUX	EXACTP	414	414	100	100	414	AAG05881.1	multidrug efflux RND transporter periplasmic adaptor subunit MexE	NF045904.1	multidrug efflux RND transporter periplasmic adaptor subunit MexE
C071	mexA	multidrug efflux RND transporter periplasmic adaptor subunit MexA	plus	AMR	AMR	EFFLUX	EFFLUX	EXACTP	383	383	100	100	383	AAA74436.1	multidrug efflux RND transporter periplasmic adaptor subunit MexA	NF033834.1	multidrug efflux RND transporter periplasmic adaptor subunit MexA
C071	mexX	multidrug efflux RND transporter periplasmic adaptor subunit MexX	plus	AMR	AMR	EFFLUX	EFFLUX	BLASTP	396	396	100	98.99	396	AAF14522.1	multidrug efflux RND transporter periplasmic adaptor subunit MexX	NA	NA
C071	merP	mercury resistance system periplasmic binding protein MerP	plus	STRESS	METAL	MERCURY	MERCURY	HMM	91	91	100	76.92	91	AAA98223.1	mercury resistance system periplasmic binding protein MerP	TIGR02052.1	mercury resistance system periplasmic binding protein MerP
C071	merC	organomercurial transporter MerC	plus	STRESS	METAL	MERCURY	ORGANOMERCURY	HMM	144	141	97.87	71.74	138	AAC38233.1	organomercurial transporter MerC	NF033784.1	organomercurial transporter MerC
C071	merA	mercury(II) reductase	plus	STRESS	METAL	MERCURY	MERCURY	HMM	564	561	100	75.22	561	AAC38220.1	mercury(II) reductase	TIGR02053.1	mercury(II) reductase
C071	crpP	ICE-associated protein CrpP	plus	AMR	AMR	FLUOROQUINOLONE	FLUOROQUINOLONE	BLASTX	65	65	100	98.46	65	AEQ93536.1	ICE-associated protein CrpP	NA	NA
C071	fosA	FosA family fosfomycin resistance glutathione transferase	core	AMR	AMR	FOSFOMYCIN	FOSFOMYCIN	EXACTP	135	135	100	100	135	WP_003082280.1	FosA family fosfomycin resistance glutathione transferase	NF000094.1	FosA family fosfomycin resistance glutathione transferase
C071	blaPDC-30	cephalosporin-hydrolyzing class C beta-lactamase PDC-30	core	AMR	AMR	BETA-LACTAM	CEPHALOSPORIN	ALLELEP	397	397	100	100	397	WP_003110141.1	cephalosporin-hydrolyzing class C beta-lactamase PDC-30	NF000422.6	PDC family class C beta-lactamase
C071	blaOXA-395	OXA-50 family oxacillin-hydrolyzing class D beta-lactamase OXA-395	core	AMR	AMR	BETA-LACTAM	BETA-LACTAM	ALLELEP	262	262	100	100	262	WP_015649877.1	OXA-50 family oxacillin-hydrolyzing class D beta-lactamase OXA-395	NF000432.2	OXA-50 family oxacillin-hydrolyzing class D beta-lactamase
C072	oprD_V359L	Pseudomonas aeruginosa carbapenem resistant OprD	core	AMR	POINT	BETA-LACTAM	CARBAPENEM	POINTP	420	443	95.26	94.08	422	WP_003112576.1	outer membrane porin OprD	NA	NA
C072	crpP	ICE-associated protein CrpP	plus	AMR	AMR	FLUOROQUINOLONE	FLUOROQUINOLONE	BLASTX	65	65	100	96.92	65	AEQ93536.1	ICE-associated protein CrpP	NA	NA
C072	merA	mercury(II) reductase	plus	STRESS	METAL	MERCURY	MERCURY	HMM	564	561	100	75.22	561	AAC38220.1	mercury(II) reductase	TIGR02053.1	mercury(II) reductase
C072	merC	organomercurial transporter MerC	plus	STRESS	METAL	MERCURY	ORGANOMERCURY	HMM	144	141	97.87	71.74	138	AAC38233.1	organomercurial transporter MerC	NF033784.1	organomercurial transporter MerC
C072	merP	mercury resistance system periplasmic binding protein MerP	plus	STRESS	METAL	MERCURY	MERCURY	HMM	91	91	100	76.92	91	AAA98223.1	mercury resistance system periplasmic binding protein MerP	TIGR02052.1	mercury resistance system periplasmic binding protein MerP
C072	catB7	type B-4 chloramphenicol O-acetyltransferase CatB7	core	AMR	AMR	PHENICOL	CHLORAMPHENICOL	BLASTP	212	212	100	99.06	212	WP_003112709.1	type B-4 chloramphenicol O-acetyltransferase CatB7	NF000490.1	type B chloramphenicol O-acetyltransferase
C072	mexA	multidrug efflux RND transporter periplasmic adaptor subunit MexA	plus	AMR	AMR	EFFLUX	EFFLUX	EXACTP	383	383	100	100	383	AAA74436.1	multidrug efflux RND transporter periplasmic adaptor subunit MexA	NF033834.1	multidrug efflux RND transporter periplasmic adaptor subunit MexA
C072	gyrA_D87N	Pseudomonas aeruginosa quinolone resistant GyrA	core	AMR	POINT	QUINOLONE	QUINOLONE	POINTP	923	923	100	99.89	923	WP_003091448.1	DNA gyrase subunit A GyrA	NA	NA
C072	fosA	FosA family fosfomycin resistance glutathione transferase	core	AMR	AMR	FOSFOMYCIN	FOSFOMYCIN	EXACTP	135	135	100	100	135	WP_003082280.1	FosA family fosfomycin resistance glutathione transferase	NF000094.1	FosA family fosfomycin resistance glutathione transferase
C072	mexE	multidrug efflux RND transporter periplasmic adaptor subunit MexE	plus	AMR	AMR	EFFLUX	EFFLUX	EXACTP	414	414	100	100	414	AAG05881.1	multidrug efflux RND transporter periplasmic adaptor subunit MexE	NF045904.1	multidrug efflux RND transporter periplasmic adaptor subunit MexE
C072	aph(3')-IIb	aminoglycoside O-phosphotransferase APH(3')-IIb	core	AMR	AMR	AMINOGLYCOSIDE	KANAMYCIN	BLASTP	268	268	100	99.63	268	WP_003113011.1	aminoglycoside O-phosphotransferase APH(3')-IIb	NF032898.2	APH(3')-II family aminoglycoside O-phosphotransferase
C072	mexX	multidrug efflux RND transporter periplasmic adaptor subunit MexX	plus	AMR	AMR	EFFLUX	EFFLUX	BLASTP	396	396	100	99.24	396	AAF14522.1	multidrug efflux RND transporter periplasmic adaptor subunit MexX	NA	NA
C072	blaPDC-24	class C beta-lactamase PDC-24	core	AMR	AMR	BETA-LACTAM	CEPHALOSPORIN	ALLELEP	397	397	100	100	397	WP_023115067.1	class C beta-lactamase PDC-24	NF000422.6	PDC family class C beta-lactamase
C072	blaOXA-494	OXA-50 family oxacillin-hydrolyzing class D beta-lactamase OXA-494	core	AMR	AMR	BETA-LACTAM	BETA-LACTAM	ALLELEP	262	262	100	100	262	WP_003118452.1	OXA-50 family oxacillin-hydrolyzing class D beta-lactamase OXA-494	NF000432.2	OXA-50 family oxacillin-hydrolyzing class D beta-lactamase
C073	oprD_V359L	Pseudomonas aeruginosa carbapenem resistant OprD	core	AMR	POINT	BETA-LACTAM	CARBAPENEM	POINTP	441	443	100	94.58	443	WP_003112576.1	outer membrane porin OprD	NA	NA
C073	fosA	FosA family fosfomycin resistance glutathione transferase	core	AMR	AMR	FOSFOMYCIN	FOSFOMYCIN	BLASTP	135	135	100	99.26	135	WP_003082280.1	FosA family fosfomycin resistance glutathione transferase	NF000094.1	FosA family fosfomycin resistance glutathione transferase
C073	catB7	type B-4 chloramphenicol O-acetyltransferase CatB7	core	AMR	AMR	PHENICOL	CHLORAMPHENICOL	BLASTP	212	212	100	99.53	212	WP_003112709.1	type B-4 chloramphenicol O-acetyltransferase CatB7	NF000490.1	type B chloramphenicol O-acetyltransferase
C073	gyrA_D87Y	Pseudomonas aeruginosa quinolone resistant GyrA	core	AMR	POINT	QUINOLONE	QUINOLONE	POINTP	925	923	100	99.68	925	WP_003091448.1	DNA gyrase subunit A GyrA	NA	NA
C073	mexA	multidrug efflux RND transporter periplasmic adaptor subunit MexA	plus	AMR	AMR	EFFLUX	EFFLUX	EXACTP	383	383	100	100	383	AAA74436.1	multidrug efflux RND transporter periplasmic adaptor subunit MexA	NF033834.1	multidrug efflux RND transporter periplasmic adaptor subunit MexA
C073	mexE	multidrug efflux RND transporter periplasmic adaptor subunit MexE	plus	AMR	AMR	EFFLUX	EFFLUX	EXACTP	414	414	100	100	414	AAG05881.1	multidrug efflux RND transporter periplasmic adaptor subunit MexE	NF045904.1	multidrug efflux RND transporter periplasmic adaptor subunit MexE
C073	aph(3')-IIb	aminoglycoside O-phosphotransferase APH(3')-IIb	core	AMR	AMR	AMINOGLYCOSIDE	KANAMYCIN	EXACTP	268	268	100	100	268	WP_003113011.1	aminoglycoside O-phosphotransferase APH(3')-IIb	NF032898.2	APH(3')-II family aminoglycoside O-phosphotransferase
C073	merP	mercury resistance system periplasmic binding protein MerP	plus	STRESS	METAL	MERCURY	MERCURY	HMM	91	91	100	49.45	91	AAC38232.1	mercury resistance system periplasmic binding protein MerP	TIGR02052.1	mercury resistance system periplasmic binding protein MerP
C073	mexX	multidrug efflux RND transporter periplasmic adaptor subunit MexX	plus	AMR	AMR	EFFLUX	EFFLUX	BLASTP	396	396	100	99.24	396	AAF14522.1	multidrug efflux RND transporter periplasmic adaptor subunit MexX	NA	NA
C073	blaPDC-24	class C beta-lactamase PDC-24	core	AMR	AMR	BETA-LACTAM	CEPHALOSPORIN	ALLELEP	397	397	100	100	397	WP_023115067.1	class C beta-lactamase PDC-24	NF000422.6	PDC family class C beta-lactamase
C073	blaOXA-1034	OXA-50 family oxacillin-hydrolyzing class D beta-lactamase OXA-1034	core	AMR	AMR	BETA-LACTAM	BETA-LACTAM	ALLELEP	262	262	100	100	262	WP_033887259.1	OXA-50 family oxacillin-hydrolyzing class D beta-lactamase OXA-1034	NF000432.2	OXA-50 family oxacillin-hydrolyzing class D beta-lactamase
C074	catB7	type B-4 chloramphenicol O-acetyltransferase CatB7	core	AMR	AMR	PHENICOL	CHLORAMPHENICOL	EXACTP	212	212	100	100	212	WP_003112709.1	type B-4 chloramphenicol O-acetyltransferase CatB7	NF000490.1	type B chloramphenicol O-acetyltransferase
C074	psi-GI	heat resistance protein PsiE-GI	plus	STRESS	HEAT	NA	NA	INTERNAL_STOP	143	165	86.67	99.3	143	APX31178.1	heat resistance protein PsiE-GI	NA	NA
C074	kefB-GI	heat resistance system K+/H+ antiporter KefB-GI	plus	STRESS	HEAT	NA	NA	BLASTP	571	571	100	95.27	571	APX31177.1	heat resistance system K+/H+ antiporter KefB-GI	NA	NA
C074	trxLHR	heat resistance system thioredoxin Trx-GI	plus	STRESS	HEAT	NA	NA	BLASTP	146	146	100	95.21	146	APX31176.1	heat resistance system thioredoxin Trx-GI	NA	NA
C074	hdeD-GI	heat resistance membrane protein HdeD-GI	plus	STRESS	HEAT	NA	NA	BLASTP	203	203	100	94.09	203	APX31174.1	heat resistance membrane protein HdeD-GI	NA	NA
C074	yfdX2	heat resistance protein YfdX2	plus	STRESS	HEAT	NA	NA	BLASTP	295	295	100	93.22	295	ASF80766.1	heat resistance protein YfdX2	NA	NA
C074	yfdX1	heat resistance protein YfdX1	plus	STRESS	HEAT	NA	NA	BLASTP	302	304	100	91.12	304	APX31172.1	heat resistance protein YfdX1	NA	NA
C074	shsP	small heat shock protein sHSP20-GI	plus	STRESS	HEAT	NA	NA	BLASTP	152	152	100	98.03	152	ASF80771.1	small heat shock protein sHSP20-GI	NA	NA
C074	clpK	heat shock survival AAA family ATPase ClpK	plus	STRESS	HEAT	NA	NA	BLASTP	949	949	100	94.84	949	ASF80763.1	heat shock survival AAA family ATPase ClpK	NF033606.1	heat shock survival AAA family ATPase ClpK
C074	crpP	ICE-associated protein CrpP	plus	AMR	AMR	FLUOROQUINOLONE	FLUOROQUINOLONE	BLASTX	65	65	100	96.92	65	AEQ93536.1	ICE-associated protein CrpP	NA	NA
C074	mexE	multidrug efflux RND transporter periplasmic adaptor subunit MexE	plus	AMR	AMR	EFFLUX	EFFLUX	EXACTP	414	414	100	100	414	AAG05881.1	multidrug efflux RND transporter periplasmic adaptor subunit MexE	NF045904.1	multidrug efflux RND transporter periplasmic adaptor subunit MexE
C074	aph(3')-IIb	aminoglycoside O-phosphotransferase APH(3')-IIb	core	AMR	AMR	AMINOGLYCOSIDE	KANAMYCIN	BLASTP	268	268	100	99.63	268	WP_003113011.1	aminoglycoside O-phosphotransferase APH(3')-IIb	NF032898.2	APH(3')-II family aminoglycoside O-phosphotransferase
C074	gyrA_T83I	Pseudomonas aeruginosa quinolone resistant GyrA	core	AMR	POINT	QUINOLONE	QUINOLONE	POINTP	923	923	100	99.89	923	WP_003091448.1	DNA gyrase subunit A GyrA	NA	NA
C074	mexA	multidrug efflux RND transporter periplasmic adaptor subunit MexA	plus	AMR	AMR	EFFLUX	EFFLUX	EXACTP	383	383	100	100	383	AAA74436.1	multidrug efflux RND transporter periplasmic adaptor subunit MexA	NF033834.1	multidrug efflux RND transporter periplasmic adaptor subunit MexA
C074	mexX	multidrug efflux RND transporter periplasmic adaptor subunit MexX	plus	AMR	AMR	EFFLUX	EFFLUX	BLASTP	396	396	100	99.24	396	AAF14522.1	multidrug efflux RND transporter periplasmic adaptor subunit MexX	NA	NA
C074	fosA	FosA family fosfomycin resistance glutathione transferase	core	AMR	AMR	FOSFOMYCIN	FOSFOMYCIN	EXACTP	135	135	100	100	135	WP_003082280.1	FosA family fosfomycin resistance glutathione transferase	NF000094.1	FosA family fosfomycin resistance glutathione transferase
C074	blaPDC-1	cephalosporin-hydrolyzing class C beta-lactamase PDC-1	core	AMR	AMR	BETA-LACTAM	CEPHALOSPORIN	ALLELEP	397	397	100	100	397	WP_003101289.1	cephalosporin-hydrolyzing class C beta-lactamase PDC-1	NF000422.6	PDC family class C beta-lactamase
C074	blaOXA-847	OXA-50 family oxacillin-hydrolyzing class D beta-lactamase OXA-847	core	AMR	AMR	BETA-LACTAM	BETA-LACTAM	ALLELEP	262	262	100	100	262	WP_010793618.1	OXA-50 family oxacillin-hydrolyzing class D beta-lactamase OXA-847	NF000432.2	OXA-50 family oxacillin-hydrolyzing class D beta-lactamase
C075	fosA	FosA family fosfomycin resistance glutathione transferase	core	AMR	AMR	FOSFOMYCIN	FOSFOMYCIN	EXACTP	135	135	100	100	135	WP_003082280.1	FosA family fosfomycin resistance glutathione transferase	NF000094.1	FosA family fosfomycin resistance glutathione transferase
C075	catB7	type B-4 chloramphenicol O-acetyltransferase CatB7	core	AMR	AMR	PHENICOL	CHLORAMPHENICOL	BLASTP	212	212	100	98.11	212	WP_003112709.1	type B-4 chloramphenicol O-acetyltransferase CatB7	NF000490.1	type B chloramphenicol O-acetyltransferase
C075	aph(3')-IIb	aminoglycoside O-phosphotransferase APH(3')-IIb	core	AMR	AMR	AMINOGLYCOSIDE	KANAMYCIN	BLASTP	268	268	100	99.63	268	WP_003113011.1	aminoglycoside O-phosphotransferase APH(3')-IIb	NF032898.2	APH(3')-II family aminoglycoside O-phosphotransferase
C075	pmrB_V15I	Pseudomonas aeruginosa colistin resistant PmrB	core	AMR	POINT	COLISTIN	COLISTIN	POINTP	477	477	100	98.74	477	WP_003112923.1	two-component system sensor histidine kinase PmrB	NA	NA
C075	merP	mercury resistance system periplasmic binding protein MerP	plus	STRESS	METAL	MERCURY	MERCURY	HMM	91	91	100	49.45	91	AAC38232.1	mercury resistance system periplasmic binding protein MerP	TIGR02052.1	mercury resistance system periplasmic binding protein MerP
C075	mexE	multidrug efflux RND transporter periplasmic adaptor subunit MexE	plus	AMR	AMR	EFFLUX	EFFLUX	BLASTP	414	414	100	99.76	414	AAG05881.1	multidrug efflux RND transporter periplasmic adaptor subunit MexE	NF045904.1	multidrug efflux RND transporter periplasmic adaptor subunit MexE
C075	crpP	ICE-associated protein CrpP	plus	AMR	AMR	FLUOROQUINOLONE	FLUOROQUINOLONE	BLASTX	65	65	100	96.92	65	AEQ93536.1	ICE-associated protein CrpP	NA	NA
C075	mexA	multidrug efflux RND transporter periplasmic adaptor subunit MexA	plus	AMR	AMR	EFFLUX	EFFLUX	EXACTP	383	383	100	100	383	AAA74436.1	multidrug efflux RND transporter periplasmic adaptor subunit MexA	NF033834.1	multidrug efflux RND transporter periplasmic adaptor subunit MexA
C075	merR	mercury resistance transcriptional regulator MerR	plus	STRESS	METAL	MERCURY	MERCURY	EXACTP	144	144	100	100	144	CAA77320.1	mercury resistance transcriptional regulator MerR	NF010315.0	mercury resistance transcriptional regulator MerR
C075	merT	mercuric transport protein MerT	plus	STRESS	METAL	MERCURY	MERCURY	BLASTP	116	116	100	93.97	116	CAA70196.1	mercuric transport protein MerT	NA	NA
C075	merP	mercury resistance system periplasmic binding protein MerP	plus	STRESS	METAL	MERCURY	MERCURY	EXACTP	91	91	100	100	91	AAC38219.1	mercury resistance system periplasmic binding protein MerP	TIGR02052.1	mercury resistance system periplasmic binding protein MerP
C075	merA	mercury(II) reductase	plus	STRESS	METAL	MERCURY	MERCURY	BLASTP	561	561	100	98.75	561	AAC38220.1	mercury(II) reductase	TIGR02053.1	mercury(II) reductase
C075	merD	mercury resistance co-regulator MerD	plus	STRESS	METAL	MERCURY	MERCURY	EXACTP	121	121	100	100	121	ABF13034.1	mercury resistance co-regulator MerD	NF033783.1	mercury resistance co-regulator MerD
C075	merE	broad-spectrum mercury transporter MerE	plus	STRESS	METAL	MERCURY	MERCURY	EXACTP	78	78	100	100	78	CAA77325.1	broad-spectrum mercury transporter MerE	NF010310.2	broad-spectrum mercury transporter MerE
C075	mexX	multidrug efflux RND transporter periplasmic adaptor subunit MexX	plus	AMR	AMR	EFFLUX	EFFLUX	BLASTP	396	396	100	98.99	396	AAF14522.1	multidrug efflux RND transporter periplasmic adaptor subunit MexX	NA	NA
C075	merA	mercury(II) reductase	plus	STRESS	METAL	MERCURY	MERCURY	HMM	562	562	100	81.85	562	CAC69251.1	mercury(II) reductase	TIGR02053.1	mercury(II) reductase
C075	merP	mercury resistance system periplasmic binding protein MerP	plus	STRESS	METAL	MERCURY	MERCURY	HMM	95	91	100	69.47	95	AAC38219.1	mercury resistance system periplasmic binding protein MerP	TIGR02052.1	mercury resistance system periplasmic binding protein MerP
C075	merT	mercuric transport protein MerT	plus	STRESS	METAL	MERCURY	MERCURY	PARTIALX	89	116	76.72	91.01	89	CAC69249.1	mercuric transport protein MerT	NA	NA
C075	blaPDC-36	class C beta-lactamase PDC-36	core	AMR	AMR	BETA-LACTAM	CEPHALOSPORIN	ALLELEP	397	397	100	100	397	WP_023100808.1	class C beta-lactamase PDC-36	NF000422.6	PDC family class C beta-lactamase
C075	blaOXA-395	OXA-50 family oxacillin-hydrolyzing class D beta-lactamase OXA-395	core	AMR	AMR	BETA-LACTAM	BETA-LACTAM	ALLELEP	262	262	100	100	262	WP_015649877.1	OXA-50 family oxacillin-hydrolyzing class D beta-lactamase OXA-395	NF000432.2	OXA-50 family oxacillin-hydrolyzing class D beta-lactamase
P001	oprD_V359L	Pseudomonas aeruginosa carbapenem resistant OprD	core	AMR	POINT	BETA-LACTAM	CARBAPENEM	POINTX	441	443	100	94.36	443	WP_003112576.1	outer membrane porin OprD	NA	NA
P001	mexE	multidrug efflux RND transporter periplasmic adaptor subunit MexE	plus	AMR	AMR	EFFLUX	EFFLUX	EXACTP	414	414	100	100	414	AAG05881.1	multidrug efflux RND transporter periplasmic adaptor subunit MexE	NF045904.1	multidrug efflux RND transporter periplasmic adaptor subunit MexE
P001	mexX	multidrug efflux RND transporter periplasmic adaptor subunit MexX	plus	AMR	AMR	EFFLUX	EFFLUX	BLASTP	396	396	100	99.24	396	AAF14522.1	multidrug efflux RND transporter periplasmic adaptor subunit MexX	NA	NA
P001	fosA	FosA family fosfomycin resistance glutathione transferase	core	AMR	AMR	FOSFOMYCIN	FOSFOMYCIN	BLASTP	135	135	100	99.26	135	WP_003082280.1	FosA family fosfomycin resistance glutathione transferase	NF000094.1	FosA family fosfomycin resistance glutathione transferase
P001	aph(3')-IIb	aminoglycoside O-phosphotransferase APH(3')-IIb	core	AMR	AMR	AMINOGLYCOSIDE	KANAMYCIN	EXACTP	268	268	100	100	268	WP_003113011.1	aminoglycoside O-phosphotransferase APH(3')-IIb	NF032898.2	APH(3')-II family aminoglycoside O-phosphotransferase
P001	mexA	multidrug efflux RND transporter periplasmic adaptor subunit MexA	plus	AMR	AMR	EFFLUX	EFFLUX	EXACTP	383	383	100	100	383	AAA74436.1	multidrug efflux RND transporter periplasmic adaptor subunit MexA	NF033834.1	multidrug efflux RND transporter periplasmic adaptor subunit MexA
P001	catB7	type B-4 chloramphenicol O-acetyltransferase CatB7	core	AMR	AMR	PHENICOL	CHLORAMPHENICOL	BLASTP	212	212	100	99.53	212	WP_003112709.1	type B-4 chloramphenicol O-acetyltransferase CatB7	NF000490.1	type B chloramphenicol O-acetyltransferase
P001	gyrA_D87Y	Pseudomonas aeruginosa quinolone resistant GyrA	core	AMR	POINT	QUINOLONE	QUINOLONE	POINTP	925	923	100	99.68	925	WP_003091448.1	DNA gyrase subunit A GyrA	NA	NA
P001	merP	mercury resistance system periplasmic binding protein MerP	plus	STRESS	METAL	MERCURY	MERCURY	HMM	91	91	100	49.45	91	AAC38232.1	mercury resistance system periplasmic binding protein MerP	TIGR02052.1	mercury resistance system periplasmic binding protein MerP
P001	blaOXA-1034	OXA-50 family oxacillin-hydrolyzing class D beta-lactamase OXA-1034	core	AMR	AMR	BETA-LACTAM	BETA-LACTAM	ALLELEP	262	262	100	100	262	WP_033887259.1	OXA-50 family oxacillin-hydrolyzing class D beta-lactamase OXA-1034	NF000432.2	OXA-50 family oxacillin-hydrolyzing class D beta-lactamase
P001	blaPDC-24	class C beta-lactamase PDC-24	core	AMR	AMR	BETA-LACTAM	CEPHALOSPORIN	ALLELEP	397	397	100	100	397	WP_023115067.1	class C beta-lactamase PDC-24	NF000422.6	PDC family class C beta-lactamase
P002	mexR_Q49STOP	Pseudomonas aeruginosa carbapenem resistant MexR	core	AMR	POINT	BETA-LACTAM	CARBAPENEM	POINTX	147	147	100	97.96	147	WP_003114897.1	MarR family transcriptional repressor MexR	NA	NA
P002	mexE	multidrug efflux RND transporter periplasmic adaptor subunit MexE	plus	AMR	AMR	EFFLUX	EFFLUX	BLASTP	414	414	100	99.76	414	AAG05881.1	multidrug efflux RND transporter periplasmic adaptor subunit MexE	NF045904.1	multidrug efflux RND transporter periplasmic adaptor subunit MexE
P002	aph(3')-IIb	aminoglycoside O-phosphotransferase APH(3')-IIb	core	AMR	AMR	AMINOGLYCOSIDE	KANAMYCIN	BLASTP	268	268	100	98.88	268	WP_003113011.1	aminoglycoside O-phosphotransferase APH(3')-IIb	NF032898.2	APH(3')-II family aminoglycoside O-phosphotransferase
P002	catB7	type B-4 chloramphenicol O-acetyltransferase CatB7	core	AMR	AMR	PHENICOL	CHLORAMPHENICOL	BLASTP	212	212	100	99.06	212	WP_003112709.1	type B-4 chloramphenicol O-acetyltransferase CatB7	NF000490.1	type B chloramphenicol O-acetyltransferase
P002	mexX	multidrug efflux RND transporter periplasmic adaptor subunit MexX	plus	AMR	AMR	EFFLUX	EFFLUX	BLASTP	396	396	100	98.23	396	AAF14522.1	multidrug efflux RND transporter periplasmic adaptor subunit MexX	NA	NA
P002	mexA	multidrug efflux RND transporter periplasmic adaptor subunit MexA	plus	AMR	AMR	EFFLUX	EFFLUX	EXACTP	383	383	100	100	383	AAA74436.1	multidrug efflux RND transporter periplasmic adaptor subunit MexA	NF033834.1	multidrug efflux RND transporter periplasmic adaptor subunit MexA
P002	crpP	ICE-associated protein CrpP	plus	AMR	AMR	FLUOROQUINOLONE	FLUOROQUINOLONE	BLASTX	65	65	100	98.46	65	AEQ93536.1	ICE-associated protein CrpP	NA	NA
P002	gyrA_T83I	Pseudomonas aeruginosa quinolone resistant GyrA	core	AMR	POINT	QUINOLONE	QUINOLONE	POINTP	921	923	100	99.67	923	WP_003091448.1	DNA gyrase subunit A GyrA	NA	NA
P002	fosA	FosA family fosfomycin resistance glutathione transferase	core	AMR	AMR	FOSFOMYCIN	FOSFOMYCIN	BLASTP	135	135	100	98.52	135	WP_003082280.1	FosA family fosfomycin resistance glutathione transferase	NF000094.1	FosA family fosfomycin resistance glutathione transferase
P002	aph(3'')-Ib	aminoglycoside O-phosphotransferase APH(3'')-Ib	core	AMR	AMR	AMINOGLYCOSIDE	STREPTOMYCIN	EXACTP	267	267	100	100	267	WP_001082319.1	aminoglycoside O-phosphotransferase APH(3'')-Ib	NF032895.1	aminoglycoside O-phosphotransferase APH(3'')-Ib
P002	aph(6)-Id	aminoglycoside O-phosphotransferase APH(6)-Id	core	AMR	AMR	AMINOGLYCOSIDE	STREPTOMYCIN	EXACTP	278	278	100	100	278	WP_000480968.1	aminoglycoside O-phosphotransferase APH(6)-Id	NF012171.0	APH(6)-I family aminoglycoside O-phosphotransferase
P002	blaPDC-364	class C beta-lactamase PDC-364	core	AMR	AMR	BETA-LACTAM	CEPHALOSPORIN	ALLELEP	397	397	100	100	397	WP_121347819.1	class C beta-lactamase PDC-364	NF000422.6	PDC family class C beta-lactamase
P002	blaOXA-1129	OXA-50 family oxacillin-hydrolyzing class D beta-lactamase OXA-1129	core	AMR	AMR	BETA-LACTAM	BETA-LACTAM	ALLELEP	262	262	100	100	262	WP_057387633.1	OXA-50 family oxacillin-hydrolyzing class D beta-lactamase OXA-1129	NF000432.2	OXA-50 family oxacillin-hydrolyzing class D beta-lactamase
P003	oprD_V359L	Pseudomonas aeruginosa carbapenem resistant OprD	core	AMR	POINT	BETA-LACTAM	CARBAPENEM	POINTP	360	443	81.72	93.92	362	WP_003112576.1	outer membrane porin OprD	NA	NA
P003	mexE	multidrug efflux RND transporter periplasmic adaptor subunit MexE	plus	AMR	AMR	EFFLUX	EFFLUX	EXACTP	414	414	100	100	414	AAG05881.1	multidrug efflux RND transporter periplasmic adaptor subunit MexE	NF045904.1	multidrug efflux RND transporter periplasmic adaptor subunit MexE
P003	merP	mercury resistance system periplasmic binding protein MerP	plus	STRESS	METAL	MERCURY	MERCURY	HMM	95	91	100	69.47	95	AAC38219.1	mercury resistance system periplasmic binding protein MerP	TIGR02052.1	mercury resistance system periplasmic binding protein MerP
P003	merA	mercury(II) reductase	plus	STRESS	METAL	MERCURY	MERCURY	HMM	562	562	100	81.85	562	CAC69251.1	mercury(II) reductase	TIGR02053.1	mercury(II) reductase
P003	aph(3')-IIb	aminoglycoside O-phosphotransferase APH(3')-IIb	core	AMR	AMR	AMINOGLYCOSIDE	KANAMYCIN	EXACTP	268	268	100	100	268	WP_003113011.1	aminoglycoside O-phosphotransferase APH(3')-IIb	NF032898.2	APH(3')-II family aminoglycoside O-phosphotransferase
P003	mexX	multidrug efflux RND transporter periplasmic adaptor subunit MexX	plus	AMR	AMR	EFFLUX	EFFLUX	BLASTP	396	396	100	99.24	396	AAF14522.1	multidrug efflux RND transporter periplasmic adaptor subunit MexX	NA	NA
P003	mexA	multidrug efflux RND transporter periplasmic adaptor subunit MexA	plus	AMR	AMR	EFFLUX	EFFLUX	EXACTP	383	383	100	100	383	AAA74436.1	multidrug efflux RND transporter periplasmic adaptor subunit MexA	NF033834.1	multidrug efflux RND transporter periplasmic adaptor subunit MexA
P003	catB7	type B-4 chloramphenicol O-acetyltransferase CatB7	core	AMR	AMR	PHENICOL	CHLORAMPHENICOL	BLASTP	212	212	100	99.53	212	WP_003112709.1	type B-4 chloramphenicol O-acetyltransferase CatB7	NF000490.1	type B chloramphenicol O-acetyltransferase
P003	gyrA_T83I	Pseudomonas aeruginosa quinolone resistant GyrA	core	AMR	POINT	QUINOLONE	QUINOLONE	POINTP	921	923	100	99.67	923	WP_003091448.1	DNA gyrase subunit A GyrA	NA	NA
P003	clpK	heat shock survival AAA family ATPase ClpK	plus	STRESS	HEAT	NA	NA	BLASTP	949	949	100	95.36	949	ASF80763.1	heat shock survival AAA family ATPase ClpK	NF033606.1	heat shock survival AAA family ATPase ClpK
P003	shsP	small heat shock protein sHSP20-GI	plus	STRESS	HEAT	NA	NA	BLASTP	152	152	100	99.34	152	ASF80771.1	small heat shock protein sHSP20-GI	NA	NA
P003	yfdX1	heat resistance protein YfdX1	plus	STRESS	HEAT	NA	NA	BLASTP	304	304	99.67	93.4	303	APX31172.1	heat resistance protein YfdX1	NA	NA
P003	yfdX2	heat resistance protein YfdX2	plus	STRESS	HEAT	NA	NA	BLASTP	295	295	100	92.2	295	ASF80766.1	heat resistance protein YfdX2	NA	NA
P003	hdeD-GI	heat resistance membrane protein HdeD-GI	plus	STRESS	HEAT	NA	NA	BLASTP	203	203	100	90.64	203	APX31174.1	heat resistance membrane protein HdeD-GI	NA	NA
P003	trxLHR	heat resistance system thioredoxin Trx-GI	plus	STRESS	HEAT	NA	NA	BLASTP	146	146	100	93.84	146	APX31176.1	heat resistance system thioredoxin Trx-GI	NA	NA
P003	kefB-GI	heat resistance system K+/H+ antiporter KefB-GI	plus	STRESS	HEAT	NA	NA	BLASTP	571	571	100	87.74	571	APX31177.1	heat resistance system K+/H+ antiporter KefB-GI	NA	NA
P003	crpP	ICE-associated protein CrpP	plus	AMR	AMR	FLUOROQUINOLONE	FLUOROQUINOLONE	BLASTX	65	65	100	98.46	65	AEQ93536.1	ICE-associated protein CrpP	NA	NA
P003	fosA	FosA family fosfomycin resistance glutathione transferase	core	AMR	AMR	FOSFOMYCIN	FOSFOMYCIN	BLASTP	135	135	100	99.26	135	WP_003082280.1	FosA family fosfomycin resistance glutathione transferase	NF000094.1	FosA family fosfomycin resistance glutathione transferase
P003	blaPDC-8	class C beta-lactamase PDC-8	core	AMR	AMR	BETA-LACTAM	CEPHALOSPORIN	ALLELEP	397	397	100	100	397	WP_003118203.1	class C beta-lactamase PDC-8	NF000422.6	PDC family class C beta-lactamase
P003	blaOXA-50	oxacillin-hydrolyzing class D beta-lactamase OXA-50	core	AMR	AMR	BETA-LACTAM	BETA-LACTAM	ALLELEP	262	262	100	100	262	WP_003099707.1	oxacillin-hydrolyzing class D beta-lactamase OXA-50	NF000432.2	OXA-50 family oxacillin-hydrolyzing class D beta-lactamase
P004	oprD_V359L	Pseudomonas aeruginosa carbapenem resistant OprD	core	AMR	POINT	BETA-LACTAM	CARBAPENEM	POINTP	441	443	100	94.58	443	WP_003112576.1	outer membrane porin OprD	NA	NA
P004	aph(3')-IIb	aminoglycoside O-phosphotransferase APH(3')-IIb	core	AMR	AMR	AMINOGLYCOSIDE	KANAMYCIN	BLASTP	268	268	100	99.63	268	WP_003113011.1	aminoglycoside O-phosphotransferase APH(3')-IIb	NF032898.2	APH(3')-II family aminoglycoside O-phosphotransferase
P004	catB7	type B-4 chloramphenicol O-acetyltransferase CatB7	core	AMR	AMR	PHENICOL	CHLORAMPHENICOL	BLASTP	212	212	100	99.53	212	WP_003112709.1	type B-4 chloramphenicol O-acetyltransferase CatB7	NF000490.1	type B chloramphenicol O-acetyltransferase
P004	fosA	FosA family fosfomycin resistance glutathione transferase	core	AMR	AMR	FOSFOMYCIN	FOSFOMYCIN	EXACTP	135	135	100	100	135	WP_003082280.1	FosA family fosfomycin resistance glutathione transferase	NF000094.1	FosA family fosfomycin resistance glutathione transferase
P004	mexX	multidrug efflux RND transporter periplasmic adaptor subunit MexX	plus	AMR	AMR	EFFLUX	EFFLUX	BLASTP	396	396	100	99.24	396	AAF14522.1	multidrug efflux RND transporter periplasmic adaptor subunit MexX	NA	NA
P004	mexA	multidrug efflux RND transporter periplasmic adaptor subunit MexA	plus	AMR	AMR	EFFLUX	EFFLUX	EXACTP	383	383	100	100	383	AAA74436.1	multidrug efflux RND transporter periplasmic adaptor subunit MexA	NF033834.1	multidrug efflux RND transporter periplasmic adaptor subunit MexA
P004	mexE	multidrug efflux RND transporter periplasmic adaptor subunit MexE	plus	AMR	AMR	EFFLUX	EFFLUX	EXACTP	414	414	100	100	414	AAG05881.1	multidrug efflux RND transporter periplasmic adaptor subunit MexE	NF045904.1	multidrug efflux RND transporter periplasmic adaptor subunit MexE
P004	blaPDC-3	extended-spectrum class C beta-lactamase PDC-3	core	AMR	AMR	BETA-LACTAM	CEPHALOSPORIN	ALLELEP	397	397	100	100	397	WP_003121934.1	extended-spectrum class C beta-lactamase PDC-3	NF000422.6	PDC family class C beta-lactamase
P004	blaOXA-50	oxacillin-hydrolyzing class D beta-lactamase OXA-50	core	AMR	AMR	BETA-LACTAM	BETA-LACTAM	ALLELEP	262	262	100	100	262	WP_003099707.1	oxacillin-hydrolyzing class D beta-lactamase OXA-50	NF000432.2	OXA-50 family oxacillin-hydrolyzing class D beta-lactamase
P005	oprD_V359L	Pseudomonas aeruginosa carbapenem resistant OprD	core	AMR	POINT	BETA-LACTAM	CARBAPENEM	POINTP	441	443	100	94.58	443	WP_003112576.1	outer membrane porin OprD	NA	NA
P005	aph(3')-IIb	aminoglycoside O-phosphotransferase APH(3')-IIb	core	AMR	AMR	AMINOGLYCOSIDE	KANAMYCIN	BLASTP	268	268	100	99.63	268	WP_003113011.1	aminoglycoside O-phosphotransferase APH(3')-IIb	NF032898.2	APH(3')-II family aminoglycoside O-phosphotransferase
P005	catB7	type B-4 chloramphenicol O-acetyltransferase CatB7	core	AMR	AMR	PHENICOL	CHLORAMPHENICOL	BLASTP	212	212	100	99.06	212	WP_003112709.1	type B-4 chloramphenicol O-acetyltransferase CatB7	NF000490.1	type B chloramphenicol O-acetyltransferase
P005	gyrA_T83I	Pseudomonas aeruginosa quinolone resistant GyrA	core	AMR	POINT	QUINOLONE	QUINOLONE	POINTP	923	923	100	99.89	923	WP_003091448.1	DNA gyrase subunit A GyrA	NA	NA
P005	merP	mercury resistance system periplasmic binding protein MerP	plus	STRESS	METAL	MERCURY	MERCURY	HMM	91	91	100	49.45	91	AAC38232.1	mercury resistance system periplasmic binding protein MerP	TIGR02052.1	mercury resistance system periplasmic binding protein MerP
P005	merE	broad-spectrum mercury transporter MerE	plus	STRESS	METAL	MERCURY	MERCURY	EXACTP	78	78	100	100	78	AAC38236.1	broad-spectrum mercury transporter MerE	NF010310.2	broad-spectrum mercury transporter MerE
P005	merD	mercury resistance co-regulator MerD	plus	STRESS	METAL	MERCURY	MERCURY	BLASTP	121	121	100	98.35	121	AAC38221.1	mercury resistance co-regulator MerD	NF033783.1	mercury resistance co-regulator MerD
P005	merA	mercury(II) reductase	plus	STRESS	METAL	MERCURY	MERCURY	HMM	548	561	100	85.38	561	AAC38220.1	mercury(II) reductase	TIGR02053.1	mercury(II) reductase
P005	merF	mercury resistance system transport protein MerF	plus	STRESS	METAL	MERCURY	MERCURY	EXACTP	81	81	100	100	81	ABA25986.1	mercury resistance system transport protein MerF	NF033565.0	mercury resistance system transport protein MerF
P005	merP	mercury resistance system periplasmic binding protein MerP	plus	STRESS	METAL	MERCURY	MERCURY	BLASTP	91	91	98.9	93.33	90	AAA98223.1	mercury resistance system periplasmic binding protein MerP	TIGR02052.1	mercury resistance system periplasmic binding protein MerP
P005	merT	mercuric transport protein MerT	plus	STRESS	METAL	MERCURY	MERCURY	BLASTP	116	116	100	93.97	116	AAA98222.1	mercuric transport protein MerT	NA	NA
P005	merR	mercury resistance transcriptional regulator MerR	plus	STRESS	METAL	MERCURY	MERCURY	BLASTP	144	144	100	94.44	144	AAC38229.1	mercury resistance transcriptional regulator MerR	NF010315.0	mercury resistance transcriptional regulator MerR
P005	mexA	multidrug efflux RND transporter periplasmic adaptor subunit MexA	plus	AMR	AMR	EFFLUX	EFFLUX	EXACTP	383	383	100	100	383	AAA74436.1	multidrug efflux RND transporter periplasmic adaptor subunit MexA	NF033834.1	multidrug efflux RND transporter periplasmic adaptor subunit MexA
P005	mexX	multidrug efflux RND transporter periplasmic adaptor subunit MexX	plus	AMR	AMR	EFFLUX	EFFLUX	BLASTP	396	396	100	99.24	396	AAF14522.1	multidrug efflux RND transporter periplasmic adaptor subunit MexX	NA	NA
P005	crpP	ICE-associated protein CrpP	plus	AMR	AMR	FLUOROQUINOLONE	FLUOROQUINOLONE	BLASTX	65	65	100	96.92	65	AEQ93536.1	ICE-associated protein CrpP	NA	NA
P005	merA	mercury(II) reductase	plus	STRESS	METAL	MERCURY	MERCURY	HMM	564	561	100	75.22	561	AAC38220.1	mercury(II) reductase	TIGR02053.1	mercury(II) reductase
P005	merC	organomercurial transporter MerC	plus	STRESS	METAL	MERCURY	ORGANOMERCURY	HMM	144	141	97.87	71.74	138	AAC38233.1	organomercurial transporter MerC	NF033784.1	organomercurial transporter MerC
P005	merP	mercury resistance system periplasmic binding protein MerP	plus	STRESS	METAL	MERCURY	MERCURY	HMM	91	91	100	76.92	91	AAA98223.1	mercury resistance system periplasmic binding protein MerP	TIGR02052.1	mercury resistance system periplasmic binding protein MerP
P005	mexE	multidrug efflux RND transporter periplasmic adaptor subunit MexE	plus	AMR	AMR	EFFLUX	EFFLUX	EXACTP	414	414	100	100	414	AAG05881.1	multidrug efflux RND transporter periplasmic adaptor subunit MexE	NF045904.1	multidrug efflux RND transporter periplasmic adaptor subunit MexE
P005	fosA	FosA family fosfomycin resistance glutathione transferase	core	AMR	AMR	FOSFOMYCIN	FOSFOMYCIN	EXACTP	135	135	100	100	135	WP_003082280.1	FosA family fosfomycin resistance glutathione transferase	NF000094.1	FosA family fosfomycin resistance glutathione transferase
P005	blaPDC-15	class C beta-lactamase PDC-15	core	AMR	AMR	BETA-LACTAM	CEPHALOSPORIN	ALLELEP	397	397	100	100	397	WP_023114693.1	class C beta-lactamase PDC-15	NF000422.6	PDC family class C beta-lactamase
P005	blaOXA-494	OXA-50 family oxacillin-hydrolyzing class D beta-lactamase OXA-494	core	AMR	AMR	BETA-LACTAM	BETA-LACTAM	ALLELEP	262	262	100	100	262	WP_003118452.1	OXA-50 family oxacillin-hydrolyzing class D beta-lactamase OXA-494	NF000432.2	OXA-50 family oxacillin-hydrolyzing class D beta-lactamase
P006	oprD_V359L	Pseudomonas aeruginosa carbapenem resistant OprD	core	AMR	POINT	BETA-LACTAM	CARBAPENEM	POINTP	441	443	100	94.58	443	WP_003112576.1	outer membrane porin OprD	NA	NA
P006	fosA	FosA family fosfomycin resistance glutathione transferase	core	AMR	AMR	FOSFOMYCIN	FOSFOMYCIN	BLASTP	135	135	100	99.26	135	WP_003082280.1	FosA family fosfomycin resistance glutathione transferase	NF000094.1	FosA family fosfomycin resistance glutathione transferase
P006	aph(3')-IIb	aminoglycoside O-phosphotransferase APH(3')-IIb	core	AMR	AMR	AMINOGLYCOSIDE	KANAMYCIN	BLASTP	268	268	100	99.63	268	WP_003113011.1	aminoglycoside O-phosphotransferase APH(3')-IIb	NF032898.2	APH(3')-II family aminoglycoside O-phosphotransferase
P006	gyrA_D87N	Pseudomonas aeruginosa quinolone resistant GyrA	core	AMR	POINT	QUINOLONE	QUINOLONE	POINTP	923	923	100	99.67	923	WP_003091448.1	DNA gyrase subunit A GyrA	NA	NA
P006	catB7	type B-4 chloramphenicol O-acetyltransferase CatB7	core	AMR	AMR	PHENICOL	CHLORAMPHENICOL	BLASTP	212	212	100	99.53	212	WP_003112709.1	type B-4 chloramphenicol O-acetyltransferase CatB7	NF000490.1	type B chloramphenicol O-acetyltransferase
P006	mexA	multidrug efflux RND transporter periplasmic adaptor subunit MexA	plus	AMR	AMR	EFFLUX	EFFLUX	BLASTP	383	383	100	99.74	383	AAA74436.1	multidrug efflux RND transporter periplasmic adaptor subunit MexA	NF033834.1	multidrug efflux RND transporter periplasmic adaptor subunit MexA
P006	mexE	multidrug efflux RND transporter periplasmic adaptor subunit MexE	plus	AMR	AMR	EFFLUX	EFFLUX	EXACTP	414	414	100	100	414	AAG05881.1	multidrug efflux RND transporter periplasmic adaptor subunit MexE	NF045904.1	multidrug efflux RND transporter periplasmic adaptor subunit MexE
P006	mexX	multidrug efflux RND transporter periplasmic adaptor subunit MexX	plus	AMR	AMR	EFFLUX	EFFLUX	BLASTP	396	396	100	99.24	396	AAF14522.1	multidrug efflux RND transporter periplasmic adaptor subunit MexX	NA	NA
P006	blaOXA-494	OXA-50 family oxacillin-hydrolyzing class D beta-lactamase OXA-494	core	AMR	AMR	BETA-LACTAM	BETA-LACTAM	ALLELEP	262	262	100	100	262	WP_003118452.1	OXA-50 family oxacillin-hydrolyzing class D beta-lactamase OXA-494	NF000432.2	OXA-50 family oxacillin-hydrolyzing class D beta-lactamase
P006	blaPDC-3	extended-spectrum class C beta-lactamase PDC-3	core	AMR	AMR	BETA-LACTAM	CEPHALOSPORIN	ALLELEP	397	397	100	100	397	WP_003121934.1	extended-spectrum class C beta-lactamase PDC-3	NF000422.6	PDC family class C beta-lactamase
P007	oprD_V359L	Pseudomonas aeruginosa carbapenem resistant OprD	core	AMR	POINT	BETA-LACTAM	CARBAPENEM	POINTP	441	443	100	94.58	443	WP_003112576.1	outer membrane porin OprD	NA	NA
P007	mexE	multidrug efflux RND transporter periplasmic adaptor subunit MexE	plus	AMR	AMR	EFFLUX	EFFLUX	EXACTP	414	414	100	100	414	AAG05881.1	multidrug efflux RND transporter periplasmic adaptor subunit MexE	NF045904.1	multidrug efflux RND transporter periplasmic adaptor subunit MexE
P007	fosA	FosA family fosfomycin resistance glutathione transferase	core	AMR	AMR	FOSFOMYCIN	FOSFOMYCIN	EXACTP	135	135	100	100	135	WP_003082280.1	FosA family fosfomycin resistance glutathione transferase	NF000094.1	FosA family fosfomycin resistance glutathione transferase
P007	aph(3')-IIb	aminoglycoside O-phosphotransferase APH(3')-IIb	core	AMR	AMR	AMINOGLYCOSIDE	KANAMYCIN	BLASTP	267	268	100	99.25	268	WP_003113011.1	aminoglycoside O-phosphotransferase APH(3')-IIb	NF032898.2	APH(3')-II family aminoglycoside O-phosphotransferase
P007	catB7	type B-4 chloramphenicol O-acetyltransferase CatB7	core	AMR	AMR	PHENICOL	CHLORAMPHENICOL	BLASTP	212	212	100	99.53	212	WP_003112709.1	type B-4 chloramphenicol O-acetyltransferase CatB7	NF000490.1	type B chloramphenicol O-acetyltransferase
P007	mexA	multidrug efflux RND transporter periplasmic adaptor subunit MexA	plus	AMR	AMR	EFFLUX	EFFLUX	BLASTP	383	383	100	99.74	383	AAA74436.1	multidrug efflux RND transporter periplasmic adaptor subunit MexA	NF033834.1	multidrug efflux RND transporter periplasmic adaptor subunit MexA
P007	arsN1	arsinothricin resistance N-acetyltransferase ArsN1 family A	plus	STRESS	METAL	ARSENIC	ARSENIC	HMM	171	169	94.67	42.5	160	AIQ64103.1	arsinothricin resistance N-acetyltransferase ArsN1 family A	NF040503.1	arsinothricin resistance N-acetyltransferase ArsN1 family A
P007	crpP	ICE-associated protein CrpP	plus	AMR	AMR	FLUOROQUINOLONE	FLUOROQUINOLONE	BLASTX	65	65	100	95.38	65	AEQ93536.1	ICE-associated protein CrpP	NA	NA
P007	mexX	multidrug efflux RND transporter periplasmic adaptor subunit MexX	plus	AMR	AMR	EFFLUX	EFFLUX	BLASTP	396	396	100	99.24	396	AAF14522.1	multidrug efflux RND transporter periplasmic adaptor subunit MexX	NA	NA
P007	blaOXA-486	OXA-50 family oxacillin-hydrolyzing class D beta-lactamase OXA-486	core	AMR	AMR	BETA-LACTAM	BETA-LACTAM	ALLELEP	262	262	100	100	262	WP_003161965.1	OXA-50 family oxacillin-hydrolyzing class D beta-lactamase OXA-486	NF000432.2	OXA-50 family oxacillin-hydrolyzing class D beta-lactamase
P007	blaPDC-1	cephalosporin-hydrolyzing class C beta-lactamase PDC-1	core	AMR	AMR	BETA-LACTAM	CEPHALOSPORIN	ALLELEP	397	397	100	100	397	WP_003101289.1	cephalosporin-hydrolyzing class C beta-lactamase PDC-1	NF000422.6	PDC family class C beta-lactamase
P008	oprD_V359L	Pseudomonas aeruginosa carbapenem resistant OprD	core	AMR	POINT	BETA-LACTAM	CARBAPENEM	POINTP	441	443	100	94.58	443	WP_003112576.1	outer membrane porin OprD	NA	NA
P008	fosA	FosA family fosfomycin resistance glutathione transferase	core	AMR	AMR	FOSFOMYCIN	FOSFOMYCIN	BLASTP	135	135	100	99.26	135	WP_003082280.1	FosA family fosfomycin resistance glutathione transferase	NF000094.1	FosA family fosfomycin resistance glutathione transferase
P008	mexE	multidrug efflux RND transporter periplasmic adaptor subunit MexE	plus	AMR	AMR	EFFLUX	EFFLUX	EXACTP	414	414	100	100	414	AAG05881.1	multidrug efflux RND transporter periplasmic adaptor subunit MexE	NF045904.1	multidrug efflux RND transporter periplasmic adaptor subunit MexE
P008	aph(3')-IIb	aminoglycoside O-phosphotransferase APH(3')-IIb	core	AMR	AMR	AMINOGLYCOSIDE	KANAMYCIN	EXACTP	268	268	100	100	268	WP_003113011.1	aminoglycoside O-phosphotransferase APH(3')-IIb	NF032898.2	APH(3')-II family aminoglycoside O-phosphotransferase
P008	catB7	type B-4 chloramphenicol O-acetyltransferase CatB7	core	AMR	AMR	PHENICOL	CHLORAMPHENICOL	BLASTP	212	212	100	99.53	212	WP_003112709.1	type B-4 chloramphenicol O-acetyltransferase CatB7	NF000490.1	type B chloramphenicol O-acetyltransferase
P008	mexX	multidrug efflux RND transporter periplasmic adaptor subunit MexX	plus	AMR	AMR	EFFLUX	EFFLUX	BLASTP	396	396	100	99.24	396	AAF14522.1	multidrug efflux RND transporter periplasmic adaptor subunit MexX	NA	NA
P008	gyrA_D87Y	Pseudomonas aeruginosa quinolone resistant GyrA	core	AMR	POINT	QUINOLONE	QUINOLONE	POINTP	925	923	100	99.68	925	WP_003091448.1	DNA gyrase subunit A GyrA	NA	NA
P008	merP	mercury resistance system periplasmic binding protein MerP	plus	STRESS	METAL	MERCURY	MERCURY	HMM	91	91	100	49.45	91	AAC38232.1	mercury resistance system periplasmic binding protein MerP	TIGR02052.1	mercury resistance system periplasmic binding protein MerP
P008	mexA	multidrug efflux RND transporter periplasmic adaptor subunit MexA	plus	AMR	AMR	EFFLUX	EFFLUX	EXACTP	383	383	100	100	383	AAA74436.1	multidrug efflux RND transporter periplasmic adaptor subunit MexA	NF033834.1	multidrug efflux RND transporter periplasmic adaptor subunit MexA
P008	blaPDC-24	class C beta-lactamase PDC-24	core	AMR	AMR	BETA-LACTAM	CEPHALOSPORIN	ALLELEP	397	397	100	100	397	WP_023115067.1	class C beta-lactamase PDC-24	NF000422.6	PDC family class C beta-lactamase
P008	blaOXA-1034	OXA-50 family oxacillin-hydrolyzing class D beta-lactamase OXA-1034	core	AMR	AMR	BETA-LACTAM	BETA-LACTAM	ALLELEP	262	262	100	100	262	WP_033887259.1	OXA-50 family oxacillin-hydrolyzing class D beta-lactamase OXA-1034	NF000432.2	OXA-50 family oxacillin-hydrolyzing class D beta-lactamase
P009	oprD_W65STOP	Pseudomonas aeruginosa carbapenem resistant OprD	core	AMR	POINT	BETA-LACTAM	CARBAPENEM	POINTX	443	443	100	97.74	443	WP_003112576.1	outer membrane porin OprD	NA	NA
P009	mexX	multidrug efflux RND transporter periplasmic adaptor subunit MexX	plus	AMR	AMR	EFFLUX	EFFLUX	BLASTP	396	396	100	98.99	396	AAF14522.1	multidrug efflux RND transporter periplasmic adaptor subunit MexX	NA	NA
P009	aph(3')-IIb	aminoglycoside O-phosphotransferase APH(3')-IIb	core	AMR	AMR	AMINOGLYCOSIDE	KANAMYCIN	BLASTP	268	268	100	99.63	268	WP_003113011.1	aminoglycoside O-phosphotransferase APH(3')-IIb	NF032898.2	APH(3')-II family aminoglycoside O-phosphotransferase
P009	fosA	FosA family fosfomycin resistance glutathione transferase	core	AMR	AMR	FOSFOMYCIN	FOSFOMYCIN	EXACTP	135	135	100	100	135	WP_003082280.1	FosA family fosfomycin resistance glutathione transferase	NF000094.1	FosA family fosfomycin resistance glutathione transferase
P009	catB7	type B-4 chloramphenicol O-acetyltransferase CatB7	core	AMR	AMR	PHENICOL	CHLORAMPHENICOL	BLASTP	212	212	100	98.11	212	WP_003112709.1	type B-4 chloramphenicol O-acetyltransferase CatB7	NF000490.1	type B chloramphenicol O-acetyltransferase
P009	mexA	multidrug efflux RND transporter periplasmic adaptor subunit MexA	plus	AMR	AMR	EFFLUX	EFFLUX	EXACTP	383	383	100	100	383	AAA74436.1	multidrug efflux RND transporter periplasmic adaptor subunit MexA	NF033834.1	multidrug efflux RND transporter periplasmic adaptor subunit MexA
P009	pmrB_V15I	Pseudomonas aeruginosa colistin resistant PmrB	core	AMR	POINT	COLISTIN	COLISTIN	POINTP	477	477	100	98.95	477	WP_003112923.1	two-component system sensor histidine kinase PmrB	NA	NA
P009	mexE	multidrug efflux RND transporter periplasmic adaptor subunit MexE	plus	AMR	AMR	EFFLUX	EFFLUX	BLASTP	414	414	100	99.76	414	AAG05881.1	multidrug efflux RND transporter periplasmic adaptor subunit MexE	NF045904.1	multidrug efflux RND transporter periplasmic adaptor subunit MexE
P009	blaOXA-488	OXA-50 family oxacillin-hydrolyzing class D beta-lactamase OXA-488	core	AMR	AMR	BETA-LACTAM	BETA-LACTAM	ALLELEP	262	262	100	100	262	WP_003097028.1	OXA-50 family oxacillin-hydrolyzing class D beta-lactamase OXA-488	NF000432.2	OXA-50 family oxacillin-hydrolyzing class D beta-lactamase
P009	blaPDC-37	class C beta-lactamase PDC-37	core	AMR	AMR	BETA-LACTAM	CEPHALOSPORIN	ALLELEP	397	397	100	100	397	WP_023092413.1	class C beta-lactamase PDC-37	NF000422.6	PDC family class C beta-lactamase
P010	merA	mercury(II) reductase	plus	STRESS	METAL	MERCURY	MERCURY	HMM	562	562	100	81.85	562	CAC69251.1	mercury(II) reductase	TIGR02053.1	mercury(II) reductase
P010	merP	mercury resistance system periplasmic binding protein MerP	plus	STRESS	METAL	MERCURY	MERCURY	HMM	95	91	100	69.47	95	AAC38219.1	mercury resistance system periplasmic binding protein MerP	TIGR02052.1	mercury resistance system periplasmic binding protein MerP
P010	tet(C)	tetracycline efflux MFS transporter Tet(C)	core	AMR	AMR	TETRACYCLINE	TETRACYCLINE	EXACTP	396	396	100	100	396	WP_001297013.1	tetracycline efflux MFS transporter Tet(C)	NF012191.0	tetracycline efflux MFS transporter Tet(C)
P010	cml	CmlA/FloR family chloramphenicol efflux MFS transporter	core	AMR	AMR	PHENICOL	CHLORAMPHENICOL	HMM	395	411	94.4	59.79	388	WP_011552636.1	CmlA/FloR family chloramphenicol efflux MFS transporter	NF033134.0	CmlA/FloR family chloramphenicol efflux MFS transporter
P010	fosA	FosA family fosfomycin resistance glutathione transferase	core	AMR	AMR	FOSFOMYCIN	FOSFOMYCIN	BLASTP	135	135	100	99.26	135	WP_003082280.1	FosA family fosfomycin resistance glutathione transferase	NF000094.1	FosA family fosfomycin resistance glutathione transferase
P010	merP	mercury resistance system periplasmic binding protein MerP	plus	STRESS	METAL	MERCURY	MERCURY	HMM	91	91	100	49.45	91	AAC38232.1	mercury resistance system periplasmic binding protein MerP	TIGR02052.1	mercury resistance system periplasmic binding protein MerP
P010	mexX	multidrug efflux RND transporter periplasmic adaptor subunit MexX	plus	AMR	AMR	EFFLUX	EFFLUX	BLASTP	396	396	100	98.99	396	AAF14522.1	multidrug efflux RND transporter periplasmic adaptor subunit MexX	NA	NA
P010	mexA	multidrug efflux RND transporter periplasmic adaptor subunit MexA	plus	AMR	AMR	EFFLUX	EFFLUX	EXACTP	383	383	100	100	383	AAA74436.1	multidrug efflux RND transporter periplasmic adaptor subunit MexA	NF033834.1	multidrug efflux RND transporter periplasmic adaptor subunit MexA
P010	gyrA_D87N	Pseudomonas aeruginosa quinolone resistant GyrA	core	AMR	POINT	QUINOLONE	QUINOLONE	POINTP	923	923	100	99.78	923	WP_003091448.1	DNA gyrase subunit A GyrA	NA	NA
P010	gyrA_T83I	Pseudomonas aeruginosa quinolone resistant GyrA	core	AMR	POINT	QUINOLONE	QUINOLONE	POINTP	923	923	100	99.78	923	WP_003091448.1	DNA gyrase subunit A GyrA	NA	NA
P010	parC_S87L	Pseudomonas aeruginosa quinolone resistant ParC	core	AMR	POINT	QUINOLONE	QUINOLONE	POINTP	754	754	100	99.87	754	WP_003095687.1	DNA topoisomerase IV subunit A ParC	NA	NA
P010	catB7	type B-4 chloramphenicol O-acetyltransferase CatB7	core	AMR	AMR	PHENICOL	CHLORAMPHENICOL	BLASTP	212	212	100	98.58	212	WP_003112709.1	type B-4 chloramphenicol O-acetyltransferase CatB7	NF000490.1	type B chloramphenicol O-acetyltransferase
P010	merR	mercury resistance transcriptional regulator MerR	plus	STRESS	METAL	MERCURY	MERCURY	EXACTP	144	144	100	100	144	AAA98221.1	mercury resistance transcriptional regulator MerR	NF010315.0	mercury resistance transcriptional regulator MerR
P010	merT	mercuric transport protein MerT	plus	STRESS	METAL	MERCURY	MERCURY	EXACTP	116	116	100	100	116	AAA98222.1	mercuric transport protein MerT	NA	NA
P010	merP	mercury resistance system periplasmic binding protein MerP	plus	STRESS	METAL	MERCURY	MERCURY	EXACTP	91	91	100	100	91	AAA98223.1	mercury resistance system periplasmic binding protein MerP	TIGR02052.1	mercury resistance system periplasmic binding protein MerP
P010	merA	mercury(II) reductase	plus	STRESS	METAL	MERCURY	MERCURY	BLASTP	561	561	100	91.27	561	ACU65296.1	mercury(II) reductase	TIGR02053.1	mercury(II) reductase
P010	merD	mercury resistance co-regulator MerD	plus	STRESS	METAL	MERCURY	MERCURY	BLASTP	121	121	100	95.04	121	AAA88370.1	mercury resistance co-regulator MerD	NF033783.1	mercury resistance co-regulator MerD
P010	merE	broad-spectrum mercury transporter MerE	plus	STRESS	METAL	MERCURY	MERCURY	BLASTP	78	78	100	94.87	78	AAA88371.1	broad-spectrum mercury transporter MerE	NF010310.2	broad-spectrum mercury transporter MerE
P010	aph(3')-IIb	aminoglycoside O-phosphotransferase APH(3')-IIb	core	AMR	AMR	AMINOGLYCOSIDE	KANAMYCIN	BLASTP	268	268	100	99.63	268	WP_003113011.1	aminoglycoside O-phosphotransferase APH(3')-IIb	NF032898.2	APH(3')-II family aminoglycoside O-phosphotransferase
P010	sul1	sulfonamide-resistant dihydropteroate synthase Sul1	core	AMR	AMR	SULFONAMIDE	SULFONAMIDE	EXACTP	279	279	100	100	279	WP_000259031.1	sulfonamide-resistant dihydropteroate synthase Sul1	NF000294.1	sulfonamide-resistant dihydropteroate synthase Sul1
P010	qacEdelta1	quaternary ammonium compound efflux SMR transporter QacE delta 1	core	STRESS	BIOCIDE	QUATERNARY AMMONIUM	QUATERNARY AMMONIUM	ALLELEX	115	115	100	100	115	WP_000679427.1	quaternary ammonium compound efflux SMR transporter QacE delta 1	NA	NA
P010	aadA6	ANT(3'')-Ia family aminoglycoside nucleotidyltransferase AadA6	core	AMR	AMR	AMINOGLYCOSIDE	STREPTOMYCIN	EXACTX	281	281	100	100	281	WP_022675713.1	ANT(3'')-Ia family aminoglycoside nucleotidyltransferase AadA6	NA	NA
P010	blaOXA-488	OXA-50 family oxacillin-hydrolyzing class D beta-lactamase OXA-488	core	AMR	AMR	BETA-LACTAM	BETA-LACTAM	ALLELEP	262	262	100	100	262	WP_003097028.1	OXA-50 family oxacillin-hydrolyzing class D beta-lactamase OXA-488	NF000432.2	OXA-50 family oxacillin-hydrolyzing class D beta-lactamase
P010	blaPDC-35	class C beta-lactamase PDC-35	core	AMR	AMR	BETA-LACTAM	CEPHALOSPORIN	ALLELEP	397	397	100	100	397	WP_003093423.1	class C beta-lactamase PDC-35	NF000422.6	PDC family class C beta-lactamase
P011	fosA	FosA family fosfomycin resistance glutathione transferase	core	AMR	AMR	FOSFOMYCIN	FOSFOMYCIN	EXACTP	135	135	100	100	135	WP_003082280.1	FosA family fosfomycin resistance glutathione transferase	NF000094.1	FosA family fosfomycin resistance glutathione transferase
P011	aph(3')-IIb	aminoglycoside O-phosphotransferase APH(3')-IIb	core	AMR	AMR	AMINOGLYCOSIDE	KANAMYCIN	BLASTP	268	268	100	99.63	268	WP_003113011.1	aminoglycoside O-phosphotransferase APH(3')-IIb	NF032898.2	APH(3')-II family aminoglycoside O-phosphotransferase
P011	catB7	type B-4 chloramphenicol O-acetyltransferase CatB7	core	AMR	AMR	PHENICOL	CHLORAMPHENICOL	BLASTP	212	212	100	98.11	212	WP_003112709.1	type B-4 chloramphenicol O-acetyltransferase CatB7	NF000490.1	type B chloramphenicol O-acetyltransferase
P011	mexX	multidrug efflux RND transporter periplasmic adaptor subunit MexX	plus	AMR	AMR	EFFLUX	EFFLUX	BLASTP	396	396	100	98.99	396	AAF14522.1	multidrug efflux RND transporter periplasmic adaptor subunit MexX	NA	NA
P011	pmrB_V15I	Pseudomonas aeruginosa colistin resistant PmrB	core	AMR	POINT	COLISTIN	COLISTIN	POINTP	477	477	100	98.95	477	WP_003112923.1	two-component system sensor histidine kinase PmrB	NA	NA
P011	mexA	multidrug efflux RND transporter periplasmic adaptor subunit MexA	plus	AMR	AMR	EFFLUX	EFFLUX	EXACTP	383	383	100	100	383	AAA74436.1	multidrug efflux RND transporter periplasmic adaptor subunit MexA	NF033834.1	multidrug efflux RND transporter periplasmic adaptor subunit MexA
P011	mexE	multidrug efflux RND transporter periplasmic adaptor subunit MexE	plus	AMR	AMR	EFFLUX	EFFLUX	BLASTP	414	414	100	99.76	414	AAG05881.1	multidrug efflux RND transporter periplasmic adaptor subunit MexE	NF045904.1	multidrug efflux RND transporter periplasmic adaptor subunit MexE
P011	blaOXA-488	OXA-50 family oxacillin-hydrolyzing class D beta-lactamase OXA-488	core	AMR	AMR	BETA-LACTAM	BETA-LACTAM	ALLELEP	262	262	100	100	262	WP_003097028.1	OXA-50 family oxacillin-hydrolyzing class D beta-lactamase OXA-488	NF000432.2	OXA-50 family oxacillin-hydrolyzing class D beta-lactamase
P011	blaPDC-37	class C beta-lactamase PDC-37	core	AMR	AMR	BETA-LACTAM	CEPHALOSPORIN	ALLELEP	397	397	100	100	397	WP_023092413.1	class C beta-lactamase PDC-37	NF000422.6	PDC family class C beta-lactamase
P012	mexE	multidrug efflux RND transporter periplasmic adaptor subunit MexE	plus	AMR	AMR	EFFLUX	EFFLUX	EXACTP	414	414	100	100	414	AAG05881.1	multidrug efflux RND transporter periplasmic adaptor subunit MexE	NF045904.1	multidrug efflux RND transporter periplasmic adaptor subunit MexE
P012	fosA	FosA family fosfomycin resistance glutathione transferase	core	AMR	AMR	FOSFOMYCIN	FOSFOMYCIN	EXACTP	135	135	100	100	135	WP_003082280.1	FosA family fosfomycin resistance glutathione transferase	NF000094.1	FosA family fosfomycin resistance glutathione transferase
P012	catB7	type B-4 chloramphenicol O-acetyltransferase CatB7	core	AMR	AMR	PHENICOL	CHLORAMPHENICOL	INTERNAL_STOP	177	212	83.49	98.87	177	WP_003112709.1	type B-4 chloramphenicol O-acetyltransferase CatB7	NF000490.1	type B chloramphenicol O-acetyltransferase
P012	mexA	multidrug efflux RND transporter periplasmic adaptor subunit MexA	plus	AMR	AMR	EFFLUX	EFFLUX	EXACTP	383	383	100	100	383	AAA74436.1	multidrug efflux RND transporter periplasmic adaptor subunit MexA	NF033834.1	multidrug efflux RND transporter periplasmic adaptor subunit MexA
P012	merE	broad-spectrum mercury transporter MerE	plus	STRESS	METAL	MERCURY	MERCURY	EXACTP	78	78	100	100	78	CAA77325.1	broad-spectrum mercury transporter MerE	NF010310.2	broad-spectrum mercury transporter MerE
P012	merD	mercury resistance co-regulator MerD	plus	STRESS	METAL	MERCURY	MERCURY	EXACTP	121	121	100	100	121	ABF13034.1	mercury resistance co-regulator MerD	NF033783.1	mercury resistance co-regulator MerD
P012	merA	mercury(II) reductase	plus	STRESS	METAL	MERCURY	MERCURY	BLASTP	561	561	100	98.4	561	AAC38220.1	mercury(II) reductase	TIGR02053.1	mercury(II) reductase
P012	merP	mercury resistance system periplasmic binding protein MerP	plus	STRESS	METAL	MERCURY	MERCURY	EXACTP	91	91	100	100	91	AAC38219.1	mercury resistance system periplasmic binding protein MerP	TIGR02052.1	mercury resistance system periplasmic binding protein MerP
P012	merT	mercuric transport protein MerT	plus	STRESS	METAL	MERCURY	MERCURY	BLASTP	116	116	100	93.1	116	CAA70196.1	mercuric transport protein MerT	NA	NA
P012	merR	mercury resistance transcriptional regulator MerR	plus	STRESS	METAL	MERCURY	MERCURY	EXACTP	144	144	100	100	144	CAA77320.1	mercury resistance transcriptional regulator MerR	NF010315.0	mercury resistance transcriptional regulator MerR
P012	mexX	multidrug efflux RND transporter periplasmic adaptor subunit MexX	plus	AMR	AMR	EFFLUX	EFFLUX	BLASTP	396	396	100	98.99	396	AAF14522.1	multidrug efflux RND transporter periplasmic adaptor subunit MexX	NA	NA
P012	crpP	ICE-associated protein CrpP	plus	AMR	AMR	FLUOROQUINOLONE	FLUOROQUINOLONE	BLASTX	65	65	100	96.92	65	AEQ93536.1	ICE-associated protein CrpP	NA	NA
P012	pmrB_V15I	Pseudomonas aeruginosa colistin resistant PmrB	core	AMR	POINT	COLISTIN	COLISTIN	POINTP	477	477	100	98.95	477	WP_003112923.1	two-component system sensor histidine kinase PmrB	NA	NA
P012	aph(3')-IIb	aminoglycoside O-phosphotransferase APH(3')-IIb	core	AMR	AMR	AMINOGLYCOSIDE	KANAMYCIN	BLASTP	267	268	100	99.25	268	WP_003113011.1	aminoglycoside O-phosphotransferase APH(3')-IIb	NF032898.2	APH(3')-II family aminoglycoside O-phosphotransferase
P012	blaOXA-488	OXA-50 family oxacillin-hydrolyzing class D beta-lactamase OXA-488	core	AMR	AMR	BETA-LACTAM	BETA-LACTAM	ALLELEP	262	262	100	100	262	WP_003097028.1	OXA-50 family oxacillin-hydrolyzing class D beta-lactamase OXA-488	NF000432.2	OXA-50 family oxacillin-hydrolyzing class D beta-lactamase
P012	blaPDC-34	class C beta-lactamase PDC-34	core	AMR	AMR	BETA-LACTAM	CEPHALOSPORIN	ALLELEP	397	397	100	100	397	WP_003137570.1	class C beta-lactamase PDC-34	NF000422.6	PDC family class C beta-lactamase
P013	aph(3')-IIb	aminoglycoside O-phosphotransferase APH(3')-IIb	core	AMR	AMR	AMINOGLYCOSIDE	KANAMYCIN	BLASTP	267	268	100	99.25	268	WP_003113011.1	aminoglycoside O-phosphotransferase APH(3')-IIb	NF032898.2	APH(3')-II family aminoglycoside O-phosphotransferase
P013	catB7	type B-4 chloramphenicol O-acetyltransferase CatB7	core	AMR	AMR	PHENICOL	CHLORAMPHENICOL	INTERNAL_STOP	177	212	83.49	98.87	177	WP_003112709.1	type B-4 chloramphenicol O-acetyltransferase CatB7	NF000490.1	type B chloramphenicol O-acetyltransferase
P013	fosA	FosA family fosfomycin resistance glutathione transferase	core	AMR	AMR	FOSFOMYCIN	FOSFOMYCIN	EXACTP	135	135	100	100	135	WP_003082280.1	FosA family fosfomycin resistance glutathione transferase	NF000094.1	FosA family fosfomycin resistance glutathione transferase
P013	mexA	multidrug efflux RND transporter periplasmic adaptor subunit MexA	plus	AMR	AMR	EFFLUX	EFFLUX	EXACTP	383	383	100	100	383	AAA74436.1	multidrug efflux RND transporter periplasmic adaptor subunit MexA	NF033834.1	multidrug efflux RND transporter periplasmic adaptor subunit MexA
P013	mexX	multidrug efflux RND transporter periplasmic adaptor subunit MexX	plus	AMR	AMR	EFFLUX	EFFLUX	BLASTP	396	396	100	98.99	396	AAF14522.1	multidrug efflux RND transporter periplasmic adaptor subunit MexX	NA	NA
P013	merE	broad-spectrum mercury transporter MerE	plus	STRESS	METAL	MERCURY	MERCURY	EXACTP	78	78	100	100	78	CAA77325.1	broad-spectrum mercury transporter MerE	NF010310.2	broad-spectrum mercury transporter MerE
P013	merD	mercury resistance co-regulator MerD	plus	STRESS	METAL	MERCURY	MERCURY	EXACTP	121	121	100	100	121	ABF13034.1	mercury resistance co-regulator MerD	NF033783.1	mercury resistance co-regulator MerD
P013	merA	mercury(II) reductase	plus	STRESS	METAL	MERCURY	MERCURY	BLASTP	561	561	100	98.4	561	AAC38220.1	mercury(II) reductase	TIGR02053.1	mercury(II) reductase
P013	merP	mercury resistance system periplasmic binding protein MerP	plus	STRESS	METAL	MERCURY	MERCURY	EXACTP	91	91	100	100	91	AAC38219.1	mercury resistance system periplasmic binding protein MerP	TIGR02052.1	mercury resistance system periplasmic binding protein MerP
P013	merT	mercuric transport protein MerT	plus	STRESS	METAL	MERCURY	MERCURY	BLASTP	116	116	100	93.1	116	CAA70196.1	mercuric transport protein MerT	NA	NA
P013	merR	mercury resistance transcriptional regulator MerR	plus	STRESS	METAL	MERCURY	MERCURY	EXACTP	144	144	100	100	144	CAA77320.1	mercury resistance transcriptional regulator MerR	NF010315.0	mercury resistance transcriptional regulator MerR
P013	crpP	ICE-associated protein CrpP	plus	AMR	AMR	FLUOROQUINOLONE	FLUOROQUINOLONE	BLASTX	65	65	100	96.92	65	AEQ93536.1	ICE-associated protein CrpP	NA	NA
P013	pmrB_V15I	Pseudomonas aeruginosa colistin resistant PmrB	core	AMR	POINT	COLISTIN	COLISTIN	POINTP	477	477	100	98.95	477	WP_003112923.1	two-component system sensor histidine kinase PmrB	NA	NA
P013	mexE	multidrug efflux RND transporter periplasmic adaptor subunit MexE	plus	AMR	AMR	EFFLUX	EFFLUX	EXACTP	414	414	100	100	414	AAG05881.1	multidrug efflux RND transporter periplasmic adaptor subunit MexE	NF045904.1	multidrug efflux RND transporter periplasmic adaptor subunit MexE
P013	blaPDC-34	class C beta-lactamase PDC-34	core	AMR	AMR	BETA-LACTAM	CEPHALOSPORIN	ALLELEP	397	397	100	100	397	WP_003137570.1	class C beta-lactamase PDC-34	NF000422.6	PDC family class C beta-lactamase
P013	blaOXA-488	OXA-50 family oxacillin-hydrolyzing class D beta-lactamase OXA-488	core	AMR	AMR	BETA-LACTAM	BETA-LACTAM	ALLELEP	262	262	100	100	262	WP_003097028.1	OXA-50 family oxacillin-hydrolyzing class D beta-lactamase OXA-488	NF000432.2	OXA-50 family oxacillin-hydrolyzing class D beta-lactamase
P014	fosA	FosA family fosfomycin resistance glutathione transferase	core	AMR	AMR	FOSFOMYCIN	FOSFOMYCIN	EXACTP	135	135	100	100	135	WP_003082280.1	FosA family fosfomycin resistance glutathione transferase	NF000094.1	FosA family fosfomycin resistance glutathione transferase
P014	mexE	multidrug efflux RND transporter periplasmic adaptor subunit MexE	plus	AMR	AMR	EFFLUX	EFFLUX	EXACTP	414	414	100	100	414	AAG05881.1	multidrug efflux RND transporter periplasmic adaptor subunit MexE	NF045904.1	multidrug efflux RND transporter periplasmic adaptor subunit MexE
P014	aph(3')-IIb	aminoglycoside O-phosphotransferase APH(3')-IIb	core	AMR	AMR	AMINOGLYCOSIDE	KANAMYCIN	EXACTP	268	268	100	100	268	WP_003113011.1	aminoglycoside O-phosphotransferase APH(3')-IIb	NF032898.2	APH(3')-II family aminoglycoside O-phosphotransferase
P014	crpP	ICE-associated protein CrpP	plus	AMR	AMR	FLUOROQUINOLONE	FLUOROQUINOLONE	BLASTX	65	65	100	96.92	65	AEQ93536.1	ICE-associated protein CrpP	NA	NA
P014	merA	mercury(II) reductase	plus	STRESS	METAL	MERCURY	MERCURY	HMM	564	561	100	75.22	561	AAC38220.1	mercury(II) reductase	TIGR02053.1	mercury(II) reductase
P014	merC	organomercurial transporter MerC	plus	STRESS	METAL	MERCURY	ORGANOMERCURY	HMM	144	141	97.87	71.74	138	AAC38233.1	organomercurial transporter MerC	NF033784.1	organomercurial transporter MerC
P014	merP	mercury resistance system periplasmic binding protein MerP	plus	STRESS	METAL	MERCURY	MERCURY	HMM	91	91	100	76.92	91	AAA98223.1	mercury resistance system periplasmic binding protein MerP	TIGR02052.1	mercury resistance system periplasmic binding protein MerP
P014	pmrB_V15I	Pseudomonas aeruginosa colistin resistant PmrB	core	AMR	POINT	COLISTIN	COLISTIN	POINTP	477	477	100	98.95	477	WP_003112923.1	two-component system sensor histidine kinase PmrB	NA	NA
P014	catB7	type B-4 chloramphenicol O-acetyltransferase CatB7	core	AMR	AMR	PHENICOL	CHLORAMPHENICOL	BLASTP	212	212	100	98.58	212	WP_003112709.1	type B-4 chloramphenicol O-acetyltransferase CatB7	NF000490.1	type B chloramphenicol O-acetyltransferase
P014	gyrA_T83I	Pseudomonas aeruginosa quinolone resistant GyrA	core	AMR	POINT	QUINOLONE	QUINOLONE	POINTP	923	923	100	99.78	923	WP_003091448.1	DNA gyrase subunit A GyrA	NA	NA
P014	mexA	multidrug efflux RND transporter periplasmic adaptor subunit MexA	plus	AMR	AMR	EFFLUX	EFFLUX	EXACTP	383	383	100	100	383	AAA74436.1	multidrug efflux RND transporter periplasmic adaptor subunit MexA	NF033834.1	multidrug efflux RND transporter periplasmic adaptor subunit MexA
P014	mexX	multidrug efflux RND transporter periplasmic adaptor subunit MexX	plus	AMR	AMR	EFFLUX	EFFLUX	BLASTP	396	396	100	98.99	396	AAF14522.1	multidrug efflux RND transporter periplasmic adaptor subunit MexX	NA	NA
P014	blaPDC-46	class C beta-lactamase PDC-46	core	AMR	AMR	BETA-LACTAM	CEPHALOSPORIN	ALLELEP	397	397	100	100	397	WP_043083525.1	class C beta-lactamase PDC-46	NF000422.6	PDC family class C beta-lactamase
P014	blaOXA-901	OXA-50 family oxacillin-hydrolyzing class D beta-lactamase OXA-901	core	AMR	AMR	BETA-LACTAM	BETA-LACTAM	ALLELEP	262	262	100	100	262	WP_031757092.1	OXA-50 family oxacillin-hydrolyzing class D beta-lactamase OXA-901	NF000432.2	OXA-50 family oxacillin-hydrolyzing class D beta-lactamase
P015	aph(3')-IIb	aminoglycoside O-phosphotransferase APH(3')-IIb	core	AMR	AMR	AMINOGLYCOSIDE	KANAMYCIN	BLASTP	267	268	100	99.25	268	WP_003113011.1	aminoglycoside O-phosphotransferase APH(3')-IIb	NF032898.2	APH(3')-II family aminoglycoside O-phosphotransferase
P015	catB7	type B-4 chloramphenicol O-acetyltransferase CatB7	core	AMR	AMR	PHENICOL	CHLORAMPHENICOL	INTERNAL_STOP	177	212	83.49	98.87	177	WP_003112709.1	type B-4 chloramphenicol O-acetyltransferase CatB7	NF000490.1	type B chloramphenicol O-acetyltransferase
P015	fosA	FosA family fosfomycin resistance glutathione transferase	core	AMR	AMR	FOSFOMYCIN	FOSFOMYCIN	EXACTP	135	135	100	100	135	WP_003082280.1	FosA family fosfomycin resistance glutathione transferase	NF000094.1	FosA family fosfomycin resistance glutathione transferase
P015	mexA	multidrug efflux RND transporter periplasmic adaptor subunit MexA	plus	AMR	AMR	EFFLUX	EFFLUX	EXACTP	383	383	100	100	383	AAA74436.1	multidrug efflux RND transporter periplasmic adaptor subunit MexA	NF033834.1	multidrug efflux RND transporter periplasmic adaptor subunit MexA
P015	pmrB_V15I	Pseudomonas aeruginosa colistin resistant PmrB	core	AMR	POINT	COLISTIN	COLISTIN	POINTP	477	477	100	98.95	477	WP_003112923.1	two-component system sensor histidine kinase PmrB	NA	NA
P015	mexX	multidrug efflux RND transporter periplasmic adaptor subunit MexX	plus	AMR	AMR	EFFLUX	EFFLUX	BLASTP	396	396	100	98.99	396	AAF14522.1	multidrug efflux RND transporter periplasmic adaptor subunit MexX	NA	NA
P015	crpP	ICE-associated protein CrpP	plus	AMR	AMR	FLUOROQUINOLONE	FLUOROQUINOLONE	BLASTX	65	65	100	96.92	65	AEQ93536.1	ICE-associated protein CrpP	NA	NA
P015	merE	broad-spectrum mercury transporter MerE	plus	STRESS	METAL	MERCURY	MERCURY	EXACTP	78	78	100	100	78	CAA77325.1	broad-spectrum mercury transporter MerE	NF010310.2	broad-spectrum mercury transporter MerE
P015	merD	mercury resistance co-regulator MerD	plus	STRESS	METAL	MERCURY	MERCURY	EXACTP	121	121	100	100	121	ABF13034.1	mercury resistance co-regulator MerD	NF033783.1	mercury resistance co-regulator MerD
P015	merA	mercury(II) reductase	plus	STRESS	METAL	MERCURY	MERCURY	BLASTP	561	561	100	98.4	561	AAC38220.1	mercury(II) reductase	TIGR02053.1	mercury(II) reductase
P015	merP	mercury resistance system periplasmic binding protein MerP	plus	STRESS	METAL	MERCURY	MERCURY	EXACTP	91	91	100	100	91	AAC38219.1	mercury resistance system periplasmic binding protein MerP	TIGR02052.1	mercury resistance system periplasmic binding protein MerP
P015	merT	mercuric transport protein MerT	plus	STRESS	METAL	MERCURY	MERCURY	BLASTP	116	116	100	93.1	116	CAA70196.1	mercuric transport protein MerT	NA	NA
P015	merR	mercury resistance transcriptional regulator MerR	plus	STRESS	METAL	MERCURY	MERCURY	EXACTP	144	144	100	100	144	CAA77320.1	mercury resistance transcriptional regulator MerR	NF010315.0	mercury resistance transcriptional regulator MerR
P015	mexE	multidrug efflux RND transporter periplasmic adaptor subunit MexE	plus	AMR	AMR	EFFLUX	EFFLUX	EXACTP	414	414	100	100	414	AAG05881.1	multidrug efflux RND transporter periplasmic adaptor subunit MexE	NF045904.1	multidrug efflux RND transporter periplasmic adaptor subunit MexE
P015	blaPDC-34	class C beta-lactamase PDC-34	core	AMR	AMR	BETA-LACTAM	CEPHALOSPORIN	ALLELEP	397	397	100	100	397	WP_003137570.1	class C beta-lactamase PDC-34	NF000422.6	PDC family class C beta-lactamase
P015	blaOXA-488	OXA-50 family oxacillin-hydrolyzing class D beta-lactamase OXA-488	core	AMR	AMR	BETA-LACTAM	BETA-LACTAM	ALLELEP	262	262	100	100	262	WP_003097028.1	OXA-50 family oxacillin-hydrolyzing class D beta-lactamase OXA-488	NF000432.2	OXA-50 family oxacillin-hydrolyzing class D beta-lactamase
P016	pmrB_V15I	Pseudomonas aeruginosa colistin resistant PmrB	core	AMR	POINT	COLISTIN	COLISTIN	POINTP	477	477	100	98.95	477	WP_003112923.1	two-component system sensor histidine kinase PmrB	NA	NA
P016	aph(3')-IIb	aminoglycoside O-phosphotransferase APH(3')-IIb	core	AMR	AMR	AMINOGLYCOSIDE	KANAMYCIN	EXACTP	268	268	100	100	268	WP_003113011.1	aminoglycoside O-phosphotransferase APH(3')-IIb	NF032898.2	APH(3')-II family aminoglycoside O-phosphotransferase
P016	mexX	multidrug efflux RND transporter periplasmic adaptor subunit MexX	plus	AMR	AMR	EFFLUX	EFFLUX	BLASTP	396	396	100	98.99	396	AAF14522.1	multidrug efflux RND transporter periplasmic adaptor subunit MexX	NA	NA
P016	mexE	multidrug efflux RND transporter periplasmic adaptor subunit MexE	plus	AMR	AMR	EFFLUX	EFFLUX	EXACTP	414	414	100	100	414	AAG05881.1	multidrug efflux RND transporter periplasmic adaptor subunit MexE	NF045904.1	multidrug efflux RND transporter periplasmic adaptor subunit MexE
P016	catB7	type B-4 chloramphenicol O-acetyltransferase CatB7	core	AMR	AMR	PHENICOL	CHLORAMPHENICOL	BLASTP	212	212	100	98.58	212	WP_003112709.1	type B-4 chloramphenicol O-acetyltransferase CatB7	NF000490.1	type B chloramphenicol O-acetyltransferase
P016	crpP	ICE-associated protein CrpP	plus	AMR	AMR	FLUOROQUINOLONE	FLUOROQUINOLONE	BLASTX	65	65	100	96.92	65	AEQ93536.1	ICE-associated protein CrpP	NA	NA
P016	merA	mercury(II) reductase	plus	STRESS	METAL	MERCURY	MERCURY	HMM	564	561	100	75.22	561	AAC38220.1	mercury(II) reductase	TIGR02053.1	mercury(II) reductase
P016	merC	organomercurial transporter MerC	plus	STRESS	METAL	MERCURY	ORGANOMERCURY	HMM	144	141	97.87	71.74	138	AAC38233.1	organomercurial transporter MerC	NF033784.1	organomercurial transporter MerC
P016	merP	mercury resistance system periplasmic binding protein MerP	plus	STRESS	METAL	MERCURY	MERCURY	HMM	91	91	100	76.92	91	AAA98223.1	mercury resistance system periplasmic binding protein MerP	TIGR02052.1	mercury resistance system periplasmic binding protein MerP
P016	gyrA_T83I	Pseudomonas aeruginosa quinolone resistant GyrA	core	AMR	POINT	QUINOLONE	QUINOLONE	POINTP	923	923	100	99.78	923	WP_003091448.1	DNA gyrase subunit A GyrA	NA	NA
P016	mexA	multidrug efflux RND transporter periplasmic adaptor subunit MexA	plus	AMR	AMR	EFFLUX	EFFLUX	EXACTP	383	383	100	100	383	AAA74436.1	multidrug efflux RND transporter periplasmic adaptor subunit MexA	NF033834.1	multidrug efflux RND transporter periplasmic adaptor subunit MexA
P016	fosA	FosA family fosfomycin resistance glutathione transferase	core	AMR	AMR	FOSFOMYCIN	FOSFOMYCIN	EXACTP	135	135	100	100	135	WP_003082280.1	FosA family fosfomycin resistance glutathione transferase	NF000094.1	FosA family fosfomycin resistance glutathione transferase
P016	blaOXA-901	OXA-50 family oxacillin-hydrolyzing class D beta-lactamase OXA-901	core	AMR	AMR	BETA-LACTAM	BETA-LACTAM	ALLELEP	262	262	100	100	262	WP_031757092.1	OXA-50 family oxacillin-hydrolyzing class D beta-lactamase OXA-901	NF000432.2	OXA-50 family oxacillin-hydrolyzing class D beta-lactamase
P016	blaPDC-46	class C beta-lactamase PDC-46	core	AMR	AMR	BETA-LACTAM	CEPHALOSPORIN	ALLELEP	397	397	100	100	397	WP_043083525.1	class C beta-lactamase PDC-46	NF000422.6	PDC family class C beta-lactamase
P017	mexA	multidrug efflux RND transporter periplasmic adaptor subunit MexA	plus	AMR	AMR	EFFLUX	EFFLUX	EXACTP	383	383	100	100	383	AAA74436.1	multidrug efflux RND transporter periplasmic adaptor subunit MexA	NF033834.1	multidrug efflux RND transporter periplasmic adaptor subunit MexA
P017	aph(3')-IIb	aminoglycoside O-phosphotransferase APH(3')-IIb	core	AMR	AMR	AMINOGLYCOSIDE	KANAMYCIN	BLASTP	267	268	100	99.25	268	WP_003113011.1	aminoglycoside O-phosphotransferase APH(3')-IIb	NF032898.2	APH(3')-II family aminoglycoside O-phosphotransferase
P017	catB7	type B-4 chloramphenicol O-acetyltransferase CatB7	core	AMR	AMR	PHENICOL	CHLORAMPHENICOL	INTERNAL_STOP	177	212	83.49	98.87	177	WP_003112709.1	type B-4 chloramphenicol O-acetyltransferase CatB7	NF000490.1	type B chloramphenicol O-acetyltransferase
P017	fosA	FosA family fosfomycin resistance glutathione transferase	core	AMR	AMR	FOSFOMYCIN	FOSFOMYCIN	EXACTP	135	135	100	100	135	WP_003082280.1	FosA family fosfomycin resistance glutathione transferase	NF000094.1	FosA family fosfomycin resistance glutathione transferase
P017	mexE	multidrug efflux RND transporter periplasmic adaptor subunit MexE	plus	AMR	AMR	EFFLUX	EFFLUX	EXACTP	414	414	100	100	414	AAG05881.1	multidrug efflux RND transporter periplasmic adaptor subunit MexE	NF045904.1	multidrug efflux RND transporter periplasmic adaptor subunit MexE
P017	pmrB_V15I	Pseudomonas aeruginosa colistin resistant PmrB	core	AMR	POINT	COLISTIN	COLISTIN	POINTP	477	477	100	98.95	477	WP_003112923.1	two-component system sensor histidine kinase PmrB	NA	NA
P017	mexX	multidrug efflux RND transporter periplasmic adaptor subunit MexX	plus	AMR	AMR	EFFLUX	EFFLUX	BLASTP	396	396	100	98.99	396	AAF14522.1	multidrug efflux RND transporter periplasmic adaptor subunit MexX	NA	NA
P017	crpP	ICE-associated protein CrpP	plus	AMR	AMR	FLUOROQUINOLONE	FLUOROQUINOLONE	BLASTX	65	65	100	96.92	65	AEQ93536.1	ICE-associated protein CrpP	NA	NA
P017	merE	broad-spectrum mercury transporter MerE	plus	STRESS	METAL	MERCURY	MERCURY	EXACTP	78	78	100	100	78	CAA77325.1	broad-spectrum mercury transporter MerE	NF010310.2	broad-spectrum mercury transporter MerE
P017	merD	mercury resistance co-regulator MerD	plus	STRESS	METAL	MERCURY	MERCURY	EXACTP	121	121	100	100	121	ABF13034.1	mercury resistance co-regulator MerD	NF033783.1	mercury resistance co-regulator MerD
P017	merA	mercury(II) reductase	plus	STRESS	METAL	MERCURY	MERCURY	BLASTP	561	561	100	98.4	561	AAC38220.1	mercury(II) reductase	TIGR02053.1	mercury(II) reductase
P017	merP	mercury resistance system periplasmic binding protein MerP	plus	STRESS	METAL	MERCURY	MERCURY	EXACTP	91	91	100	100	91	AAC38219.1	mercury resistance system periplasmic binding protein MerP	TIGR02052.1	mercury resistance system periplasmic binding protein MerP
P017	merT	mercuric transport protein MerT	plus	STRESS	METAL	MERCURY	MERCURY	BLASTP	116	116	100	93.1	116	CAA70196.1	mercuric transport protein MerT	NA	NA
P017	merR	mercury resistance transcriptional regulator MerR	plus	STRESS	METAL	MERCURY	MERCURY	EXACTP	144	144	100	100	144	CAA77320.1	mercury resistance transcriptional regulator MerR	NF010315.0	mercury resistance transcriptional regulator MerR
P017	gyrB_S466F	Pseudomonas aeruginosa quinolone resistant GyrB	core	AMR	POINT	QUINOLONE	QUINOLONE	POINTP	806	806	100	99.88	806	WP_003097268.1	DNA topoisomerase (ATP-hydrolyzing) subunit B GyrB	NA	NA
P017	blaPDC-34	class C beta-lactamase PDC-34	core	AMR	AMR	BETA-LACTAM	CEPHALOSPORIN	ALLELEP	397	397	100	100	397	WP_003137570.1	class C beta-lactamase PDC-34	NF000422.6	PDC family class C beta-lactamase
P017	blaOXA-488	OXA-50 family oxacillin-hydrolyzing class D beta-lactamase OXA-488	core	AMR	AMR	BETA-LACTAM	BETA-LACTAM	ALLELEP	262	262	100	100	262	WP_003097028.1	OXA-50 family oxacillin-hydrolyzing class D beta-lactamase OXA-488	NF000432.2	OXA-50 family oxacillin-hydrolyzing class D beta-lactamase
P018	fosA	FosA family fosfomycin resistance glutathione transferase	core	AMR	AMR	FOSFOMYCIN	FOSFOMYCIN	EXACTP	135	135	100	100	135	WP_003082280.1	FosA family fosfomycin resistance glutathione transferase	NF000094.1	FosA family fosfomycin resistance glutathione transferase
P018	catB7	type B-4 chloramphenicol O-acetyltransferase CatB7	core	AMR	AMR	PHENICOL	CHLORAMPHENICOL	BLASTP	212	212	100	99.06	212	WP_003112709.1	type B-4 chloramphenicol O-acetyltransferase CatB7	NF000490.1	type B chloramphenicol O-acetyltransferase
P018	aph(3')-IIb	aminoglycoside O-phosphotransferase APH(3')-IIb	core	AMR	AMR	AMINOGLYCOSIDE	KANAMYCIN	EXACTP	268	268	100	100	268	WP_003113011.1	aminoglycoside O-phosphotransferase APH(3')-IIb	NF032898.2	APH(3')-II family aminoglycoside O-phosphotransferase
P018	mexX	multidrug efflux RND transporter periplasmic adaptor subunit MexX	plus	AMR	AMR	EFFLUX	EFFLUX	BLASTP	396	396	100	98.99	396	AAF14522.1	multidrug efflux RND transporter periplasmic adaptor subunit MexX	NA	NA
P018	mexA	multidrug efflux RND transporter periplasmic adaptor subunit MexA	plus	AMR	AMR	EFFLUX	EFFLUX	EXACTP	383	383	100	100	383	AAA74436.1	multidrug efflux RND transporter periplasmic adaptor subunit MexA	NF033834.1	multidrug efflux RND transporter periplasmic adaptor subunit MexA
P018	mexE	multidrug efflux RND transporter periplasmic adaptor subunit MexE	plus	AMR	AMR	EFFLUX	EFFLUX	EXACTP	414	414	100	100	414	AAG05881.1	multidrug efflux RND transporter periplasmic adaptor subunit MexE	NF045904.1	multidrug efflux RND transporter periplasmic adaptor subunit MexE
P018	blaPDC-8	class C beta-lactamase PDC-8	core	AMR	AMR	BETA-LACTAM	CEPHALOSPORIN	ALLELEP	397	397	100	100	397	WP_003118203.1	class C beta-lactamase PDC-8	NF000422.6	PDC family class C beta-lactamase
P018	blaOXA-1028	OXA-50 family oxacillin-hydrolyzing class D beta-lactamase OXA-1028	core	AMR	AMR	BETA-LACTAM	BETA-LACTAM	ALLELEP	262	262	100	100	262	WP_017002439.1	OXA-50 family oxacillin-hydrolyzing class D beta-lactamase OXA-1028	NF000432.2	OXA-50 family oxacillin-hydrolyzing class D beta-lactamase
P019	mexA	multidrug efflux RND transporter periplasmic adaptor subunit MexA	plus	AMR	AMR	EFFLUX	EFFLUX	EXACTP	383	383	100	100	383	AAA74436.1	multidrug efflux RND transporter periplasmic adaptor subunit MexA	NF033834.1	multidrug efflux RND transporter periplasmic adaptor subunit MexA
P019	gyrB_E468D	Pseudomonas aeruginosa quinolone resistant GyrB	core	AMR	POINT	QUINOLONE	QUINOLONE	POINTP	806	806	100	99.88	806	WP_003097268.1	DNA topoisomerase (ATP-hydrolyzing) subunit B GyrB	NA	NA
P019	aph(3')-IIb	aminoglycoside O-phosphotransferase APH(3')-IIb	core	AMR	AMR	AMINOGLYCOSIDE	KANAMYCIN	BLASTP	268	268	100	99.63	268	WP_003113011.1	aminoglycoside O-phosphotransferase APH(3')-IIb	NF032898.2	APH(3')-II family aminoglycoside O-phosphotransferase
P019	pmrB_V15I	Pseudomonas aeruginosa colistin resistant PmrB	core	AMR	POINT	COLISTIN	COLISTIN	POINTP	477	477	100	98.95	477	WP_003112923.1	two-component system sensor histidine kinase PmrB	NA	NA
P019	fosA	FosA family fosfomycin resistance glutathione transferase	core	AMR	AMR	FOSFOMYCIN	FOSFOMYCIN	EXACTP	135	135	100	100	135	WP_003082280.1	FosA family fosfomycin resistance glutathione transferase	NF000094.1	FosA family fosfomycin resistance glutathione transferase
P019	catB7	type B-4 chloramphenicol O-acetyltransferase CatB7	core	AMR	AMR	PHENICOL	CHLORAMPHENICOL	BLASTP	212	212	100	98.58	212	WP_003112709.1	type B-4 chloramphenicol O-acetyltransferase CatB7	NF000490.1	type B chloramphenicol O-acetyltransferase
P019	mexX	multidrug efflux RND transporter periplasmic adaptor subunit MexX	plus	AMR	AMR	EFFLUX	EFFLUX	BLASTP	396	396	100	98.48	396	AAF14522.1	multidrug efflux RND transporter periplasmic adaptor subunit MexX	NA	NA
P019	mexE	multidrug efflux RND transporter periplasmic adaptor subunit MexE	plus	AMR	AMR	EFFLUX	EFFLUX	BLASTP	414	414	100	99.76	414	AAG05881.1	multidrug efflux RND transporter periplasmic adaptor subunit MexE	NF045904.1	multidrug efflux RND transporter periplasmic adaptor subunit MexE
P019	blaPDC-56	class C beta-lactamase PDC-56	core	AMR	AMR	BETA-LACTAM	CEPHALOSPORIN	ALLELEP	397	397	100	100	397	WP_034028067.1	class C beta-lactamase PDC-56	NF000422.6	PDC family class C beta-lactamase
P019	blaOXA-846	OXA-50 family oxacillin-hydrolyzing class D beta-lactamase OXA-846	core	AMR	AMR	BETA-LACTAM	BETA-LACTAM	ALLELEP	262	262	100	100	262	WP_033989974.1	OXA-50 family oxacillin-hydrolyzing class D beta-lactamase OXA-846	NF000432.2	OXA-50 family oxacillin-hydrolyzing class D beta-lactamase
P020	merE	broad-spectrum mercury transporter MerE	plus	STRESS	METAL	MERCURY	MERCURY	EXACTP	78	78	100	100	78	CAA77325.1	broad-spectrum mercury transporter MerE	NF010310.2	broad-spectrum mercury transporter MerE
P020	merD	mercury resistance co-regulator MerD	plus	STRESS	METAL	MERCURY	MERCURY	EXACTP	121	121	100	100	121	ABF13034.1	mercury resistance co-regulator MerD	NF033783.1	mercury resistance co-regulator MerD
P020	merA	mercury(II) reductase	plus	STRESS	METAL	MERCURY	MERCURY	BLASTP	561	561	100	98.4	561	AAC38220.1	mercury(II) reductase	TIGR02053.1	mercury(II) reductase
P020	merP	mercury resistance system periplasmic binding protein MerP	plus	STRESS	METAL	MERCURY	MERCURY	EXACTP	91	91	100	100	91	AAC38219.1	mercury resistance system periplasmic binding protein MerP	TIGR02052.1	mercury resistance system periplasmic binding protein MerP
P020	merT	mercuric transport protein MerT	plus	STRESS	METAL	MERCURY	MERCURY	BLASTP	116	116	100	93.1	116	CAA70196.1	mercuric transport protein MerT	NA	NA
P020	merR	mercury resistance transcriptional regulator MerR	plus	STRESS	METAL	MERCURY	MERCURY	EXACTP	144	144	100	100	144	CAA77320.1	mercury resistance transcriptional regulator MerR	NF010315.0	mercury resistance transcriptional regulator MerR
P020	aph(3')-IIb	aminoglycoside O-phosphotransferase APH(3')-IIb	core	AMR	AMR	AMINOGLYCOSIDE	KANAMYCIN	BLASTP	267	268	100	99.25	268	WP_003113011.1	aminoglycoside O-phosphotransferase APH(3')-IIb	NF032898.2	APH(3')-II family aminoglycoside O-phosphotransferase
P020	catB7	type B-4 chloramphenicol O-acetyltransferase CatB7	core	AMR	AMR	PHENICOL	CHLORAMPHENICOL	INTERNAL_STOP	177	212	83.49	98.87	177	WP_003112709.1	type B-4 chloramphenicol O-acetyltransferase CatB7	NF000490.1	type B chloramphenicol O-acetyltransferase
P020	fosA	FosA family fosfomycin resistance glutathione transferase	core	AMR	AMR	FOSFOMYCIN	FOSFOMYCIN	EXACTP	135	135	100	100	135	WP_003082280.1	FosA family fosfomycin resistance glutathione transferase	NF000094.1	FosA family fosfomycin resistance glutathione transferase
P020	mexA	multidrug efflux RND transporter periplasmic adaptor subunit MexA	plus	AMR	AMR	EFFLUX	EFFLUX	EXACTP	383	383	100	100	383	AAA74436.1	multidrug efflux RND transporter periplasmic adaptor subunit MexA	NF033834.1	multidrug efflux RND transporter periplasmic adaptor subunit MexA
P020	mexX	multidrug efflux RND transporter periplasmic adaptor subunit MexX	plus	AMR	AMR	EFFLUX	EFFLUX	BLASTP	396	396	100	98.99	396	AAF14522.1	multidrug efflux RND transporter periplasmic adaptor subunit MexX	NA	NA
P020	crpP	ICE-associated protein CrpP	plus	AMR	AMR	FLUOROQUINOLONE	FLUOROQUINOLONE	BLASTX	65	65	100	96.92	65	AEQ93536.1	ICE-associated protein CrpP	NA	NA
P020	pmrB_V15I	Pseudomonas aeruginosa colistin resistant PmrB	core	AMR	POINT	COLISTIN	COLISTIN	POINTP	477	477	100	98.95	477	WP_003112923.1	two-component system sensor histidine kinase PmrB	NA	NA
P020	mexE	multidrug efflux RND transporter periplasmic adaptor subunit MexE	plus	AMR	AMR	EFFLUX	EFFLUX	EXACTP	414	414	100	100	414	AAG05881.1	multidrug efflux RND transporter periplasmic adaptor subunit MexE	NF045904.1	multidrug efflux RND transporter periplasmic adaptor subunit MexE
P020	blaPDC-34	class C beta-lactamase PDC-34	core	AMR	AMR	BETA-LACTAM	CEPHALOSPORIN	ALLELEP	397	397	100	100	397	WP_003137570.1	class C beta-lactamase PDC-34	NF000422.6	PDC family class C beta-lactamase
P020	blaOXA-488	OXA-50 family oxacillin-hydrolyzing class D beta-lactamase OXA-488	core	AMR	AMR	BETA-LACTAM	BETA-LACTAM	ALLELEP	262	262	100	100	262	WP_003097028.1	OXA-50 family oxacillin-hydrolyzing class D beta-lactamase OXA-488	NF000432.2	OXA-50 family oxacillin-hydrolyzing class D beta-lactamase
P021	mexE	multidrug efflux RND transporter periplasmic adaptor subunit MexE	plus	AMR	AMR	EFFLUX	EFFLUX	EXACTP	414	414	100	100	414	AAG05881.1	multidrug efflux RND transporter periplasmic adaptor subunit MexE	NF045904.1	multidrug efflux RND transporter periplasmic adaptor subunit MexE
P021	aph(3')-IIb	aminoglycoside O-phosphotransferase APH(3')-IIb	core	AMR	AMR	AMINOGLYCOSIDE	KANAMYCIN	BLASTP	268	268	100	99.63	268	WP_003113011.1	aminoglycoside O-phosphotransferase APH(3')-IIb	NF032898.2	APH(3')-II family aminoglycoside O-phosphotransferase
P021	crpP	ICE-associated protein CrpP	plus	AMR	AMR	FLUOROQUINOLONE	FLUOROQUINOLONE	BLASTX	65	65	100	96.92	65	AEQ93536.1	ICE-associated protein CrpP	NA	NA
P021	catB7	type B-4 chloramphenicol O-acetyltransferase CatB7	core	AMR	AMR	PHENICOL	CHLORAMPHENICOL	BLASTP	212	212	100	99.53	212	WP_003112709.1	type B-4 chloramphenicol O-acetyltransferase CatB7	NF000490.1	type B chloramphenicol O-acetyltransferase
P021	mexA	multidrug efflux RND transporter periplasmic adaptor subunit MexA	plus	AMR	AMR	EFFLUX	EFFLUX	EXACTP	383	383	100	100	383	AAA74436.1	multidrug efflux RND transporter periplasmic adaptor subunit MexA	NF033834.1	multidrug efflux RND transporter periplasmic adaptor subunit MexA
P021	mexX	multidrug efflux RND transporter periplasmic adaptor subunit MexX	plus	AMR	AMR	EFFLUX	EFFLUX	BLASTP	396	396	100	99.24	396	AAF14522.1	multidrug efflux RND transporter periplasmic adaptor subunit MexX	NA	NA
P021	fosA	FosA family fosfomycin resistance glutathione transferase	core	AMR	AMR	FOSFOMYCIN	FOSFOMYCIN	BLASTP	135	135	100	99.26	135	WP_003082280.1	FosA family fosfomycin resistance glutathione transferase	NF000094.1	FosA family fosfomycin resistance glutathione transferase
P021	blaOXA-486	OXA-50 family oxacillin-hydrolyzing class D beta-lactamase OXA-486	core	AMR	AMR	BETA-LACTAM	BETA-LACTAM	ALLELEP	262	262	100	100	262	WP_003161965.1	OXA-50 family oxacillin-hydrolyzing class D beta-lactamase OXA-486	NF000432.2	OXA-50 family oxacillin-hydrolyzing class D beta-lactamase
P021	blaPDC-5	extended-spectrum class C beta-lactamase PDC-5	core	AMR	AMR	BETA-LACTAM	CEPHALOSPORIN	ALLELEP	397	397	100	100	397	WP_003119095.1	extended-spectrum class C beta-lactamase PDC-5	NF000422.6	PDC family class C beta-lactamase
P022	aph(3')-IIb	aminoglycoside O-phosphotransferase APH(3')-IIb	core	AMR	AMR	AMINOGLYCOSIDE	KANAMYCIN	BLASTP	268	268	100	99.63	268	WP_003113011.1	aminoglycoside O-phosphotransferase APH(3')-IIb	NF032898.2	APH(3')-II family aminoglycoside O-phosphotransferase
P022	fosA	FosA family fosfomycin resistance glutathione transferase	core	AMR	AMR	FOSFOMYCIN	FOSFOMYCIN	EXACTP	135	135	100	100	135	WP_003082280.1	FosA family fosfomycin resistance glutathione transferase	NF000094.1	FosA family fosfomycin resistance glutathione transferase
P022	catB7	type B-4 chloramphenicol O-acetyltransferase CatB7	core	AMR	AMR	PHENICOL	CHLORAMPHENICOL	EXACTP	212	212	100	100	212	WP_003112709.1	type B-4 chloramphenicol O-acetyltransferase CatB7	NF000490.1	type B chloramphenicol O-acetyltransferase
P022	mexA	multidrug efflux RND transporter periplasmic adaptor subunit MexA	plus	AMR	AMR	EFFLUX	EFFLUX	EXACTP	383	383	100	100	383	AAA74436.1	multidrug efflux RND transporter periplasmic adaptor subunit MexA	NF033834.1	multidrug efflux RND transporter periplasmic adaptor subunit MexA
P022	mexX	multidrug efflux RND transporter periplasmic adaptor subunit MexX	plus	AMR	AMR	EFFLUX	EFFLUX	BLASTP	396	396	100	99.24	396	AAF14522.1	multidrug efflux RND transporter periplasmic adaptor subunit MexX	NA	NA
P022	mexE	multidrug efflux RND transporter periplasmic adaptor subunit MexE	plus	AMR	AMR	EFFLUX	EFFLUX	EXACTP	414	414	100	100	414	AAG05881.1	multidrug efflux RND transporter periplasmic adaptor subunit MexE	NF045904.1	multidrug efflux RND transporter periplasmic adaptor subunit MexE
P022	blaOXA-488	OXA-50 family oxacillin-hydrolyzing class D beta-lactamase OXA-488	core	AMR	AMR	BETA-LACTAM	BETA-LACTAM	ALLELEP	262	262	100	100	262	WP_003097028.1	OXA-50 family oxacillin-hydrolyzing class D beta-lactamase OXA-488	NF000432.2	OXA-50 family oxacillin-hydrolyzing class D beta-lactamase
P022	blaPDC-3	extended-spectrum class C beta-lactamase PDC-3	core	AMR	AMR	BETA-LACTAM	CEPHALOSPORIN	ALLELEP	397	397	100	100	397	WP_003121934.1	extended-spectrum class C beta-lactamase PDC-3	NF000422.6	PDC family class C beta-lactamase
P023	catB7	type B-4 chloramphenicol O-acetyltransferase CatB7	core	AMR	AMR	PHENICOL	CHLORAMPHENICOL	INTERNAL_STOP	177	212	83.49	98.87	177	WP_003112709.1	type B-4 chloramphenicol O-acetyltransferase CatB7	NF000490.1	type B chloramphenicol O-acetyltransferase
P023	fosA	FosA family fosfomycin resistance glutathione transferase	core	AMR	AMR	FOSFOMYCIN	FOSFOMYCIN	EXACTP	135	135	100	100	135	WP_003082280.1	FosA family fosfomycin resistance glutathione transferase	NF000094.1	FosA family fosfomycin resistance glutathione transferase
P023	mexA	multidrug efflux RND transporter periplasmic adaptor subunit MexA	plus	AMR	AMR	EFFLUX	EFFLUX	EXACTP	383	383	100	100	383	AAA74436.1	multidrug efflux RND transporter periplasmic adaptor subunit MexA	NF033834.1	multidrug efflux RND transporter periplasmic adaptor subunit MexA
P023	pmrB_V15I	Pseudomonas aeruginosa colistin resistant PmrB	core	AMR	POINT	COLISTIN	COLISTIN	POINTP	477	477	100	98.95	477	WP_003112923.1	two-component system sensor histidine kinase PmrB	NA	NA
P023	mexX	multidrug efflux RND transporter periplasmic adaptor subunit MexX	plus	AMR	AMR	EFFLUX	EFFLUX	BLASTP	396	396	100	98.99	396	AAF14522.1	multidrug efflux RND transporter periplasmic adaptor subunit MexX	NA	NA
P023	crpP	ICE-associated protein CrpP	plus	AMR	AMR	FLUOROQUINOLONE	FLUOROQUINOLONE	BLASTX	65	65	100	96.92	65	AEQ93536.1	ICE-associated protein CrpP	NA	NA
P023	merE	broad-spectrum mercury transporter MerE	plus	STRESS	METAL	MERCURY	MERCURY	EXACTP	78	78	100	100	78	CAA77325.1	broad-spectrum mercury transporter MerE	NF010310.2	broad-spectrum mercury transporter MerE
P023	merD	mercury resistance co-regulator MerD	plus	STRESS	METAL	MERCURY	MERCURY	EXACTP	121	121	100	100	121	ABF13034.1	mercury resistance co-regulator MerD	NF033783.1	mercury resistance co-regulator MerD
P023	merA	mercury(II) reductase	plus	STRESS	METAL	MERCURY	MERCURY	BLASTP	561	561	100	98.4	561	AAC38220.1	mercury(II) reductase	TIGR02053.1	mercury(II) reductase
P023	merP	mercury resistance system periplasmic binding protein MerP	plus	STRESS	METAL	MERCURY	MERCURY	EXACTP	91	91	100	100	91	AAC38219.1	mercury resistance system periplasmic binding protein MerP	TIGR02052.1	mercury resistance system periplasmic binding protein MerP
P023	merT	mercuric transport protein MerT	plus	STRESS	METAL	MERCURY	MERCURY	BLASTP	116	116	100	93.1	116	CAA70196.1	mercuric transport protein MerT	NA	NA
P023	merR	mercury resistance transcriptional regulator MerR	plus	STRESS	METAL	MERCURY	MERCURY	EXACTP	144	144	100	100	144	CAA77320.1	mercury resistance transcriptional regulator MerR	NF010315.0	mercury resistance transcriptional regulator MerR
P023	mexE	multidrug efflux RND transporter periplasmic adaptor subunit MexE	plus	AMR	AMR	EFFLUX	EFFLUX	EXACTP	414	414	100	100	414	AAG05881.1	multidrug efflux RND transporter periplasmic adaptor subunit MexE	NF045904.1	multidrug efflux RND transporter periplasmic adaptor subunit MexE
P023	aph(3')-IIb	aminoglycoside O-phosphotransferase APH(3')-IIb	core	AMR	AMR	AMINOGLYCOSIDE	KANAMYCIN	BLASTP	267	268	100	99.25	268	WP_003113011.1	aminoglycoside O-phosphotransferase APH(3')-IIb	NF032898.2	APH(3')-II family aminoglycoside O-phosphotransferase
P023	blaOXA-488	OXA-50 family oxacillin-hydrolyzing class D beta-lactamase OXA-488	core	AMR	AMR	BETA-LACTAM	BETA-LACTAM	ALLELEP	262	262	100	100	262	WP_003097028.1	OXA-50 family oxacillin-hydrolyzing class D beta-lactamase OXA-488	NF000432.2	OXA-50 family oxacillin-hydrolyzing class D beta-lactamase
P023	blaPDC-34	class C beta-lactamase PDC-34	core	AMR	AMR	BETA-LACTAM	CEPHALOSPORIN	ALLELEP	397	397	100	100	397	WP_003137570.1	class C beta-lactamase PDC-34	NF000422.6	PDC family class C beta-lactamase
P024	oprD_V359L	Pseudomonas aeruginosa carbapenem resistant OprD	core	AMR	POINT	BETA-LACTAM	CARBAPENEM	POINTP	441	443	100	94.58	443	WP_003112576.1	outer membrane porin OprD	NA	NA
P024	mexA	multidrug efflux RND transporter periplasmic adaptor subunit MexA	plus	AMR	AMR	EFFLUX	EFFLUX	EXACTP	383	383	100	100	383	AAA74436.1	multidrug efflux RND transporter periplasmic adaptor subunit MexA	NF033834.1	multidrug efflux RND transporter periplasmic adaptor subunit MexA
P024	aph(3')-IIb	aminoglycoside O-phosphotransferase APH(3')-IIb	core	AMR	AMR	AMINOGLYCOSIDE	KANAMYCIN	BLASTP	268	268	100	99.25	268	WP_003113011.1	aminoglycoside O-phosphotransferase APH(3')-IIb	NF032898.2	APH(3')-II family aminoglycoside O-phosphotransferase
P024	fosA	FosA family fosfomycin resistance glutathione transferase	core	AMR	AMR	FOSFOMYCIN	FOSFOMYCIN	BLASTP	135	135	100	99.26	135	WP_003082280.1	FosA family fosfomycin resistance glutathione transferase	NF000094.1	FosA family fosfomycin resistance glutathione transferase
P024	catB7	type B-4 chloramphenicol O-acetyltransferase CatB7	core	AMR	AMR	PHENICOL	CHLORAMPHENICOL	BLASTP	212	212	100	99.06	212	WP_003112709.1	type B-4 chloramphenicol O-acetyltransferase CatB7	NF000490.1	type B chloramphenicol O-acetyltransferase
P024	crpP	ICE-associated protein CrpP	plus	AMR	AMR	FLUOROQUINOLONE	FLUOROQUINOLONE	BLASTX	65	65	100	95.38	65	AEQ93536.1	ICE-associated protein CrpP	NA	NA
P024	crpP	ICE-associated protein CrpP	plus	AMR	AMR	FLUOROQUINOLONE	FLUOROQUINOLONE	BLASTX	64	65	98.46	92.19	64	AEQ93536.1	ICE-associated protein CrpP	NA	NA
P024	mexX	multidrug efflux RND transporter periplasmic adaptor subunit MexX	plus	AMR	AMR	EFFLUX	EFFLUX	BLASTP	396	396	100	99.24	396	AAF14522.1	multidrug efflux RND transporter periplasmic adaptor subunit MexX	NA	NA
P024	mexE	multidrug efflux RND transporter periplasmic adaptor subunit MexE	plus	AMR	AMR	EFFLUX	EFFLUX	EXACTP	414	414	100	100	414	AAG05881.1	multidrug efflux RND transporter periplasmic adaptor subunit MexE	NF045904.1	multidrug efflux RND transporter periplasmic adaptor subunit MexE
P024	blaPDC-3	extended-spectrum class C beta-lactamase PDC-3	core	AMR	AMR	BETA-LACTAM	CEPHALOSPORIN	ALLELEP	397	397	100	100	397	WP_003121934.1	extended-spectrum class C beta-lactamase PDC-3	NF000422.6	PDC family class C beta-lactamase
P024	blaOXA-50	oxacillin-hydrolyzing class D beta-lactamase OXA-50	core	AMR	AMR	BETA-LACTAM	BETA-LACTAM	ALLELEP	262	262	100	100	262	WP_003099707.1	oxacillin-hydrolyzing class D beta-lactamase OXA-50	NF000432.2	OXA-50 family oxacillin-hydrolyzing class D beta-lactamase
P025	aph(3')-IIb	aminoglycoside O-phosphotransferase APH(3')-IIb	core	AMR	AMR	AMINOGLYCOSIDE	KANAMYCIN	BLASTP	268	268	100	99.63	268	WP_003113011.1	aminoglycoside O-phosphotransferase APH(3')-IIb	NF032898.2	APH(3')-II family aminoglycoside O-phosphotransferase
P025	mexE	multidrug efflux RND transporter periplasmic adaptor subunit MexE	plus	AMR	AMR	EFFLUX	EFFLUX	BLASTP	414	414	100	99.76	414	AAG05881.1	multidrug efflux RND transporter periplasmic adaptor subunit MexE	NF045904.1	multidrug efflux RND transporter periplasmic adaptor subunit MexE
P025	pmrB_V15I	Pseudomonas aeruginosa colistin resistant PmrB	core	AMR	POINT	COLISTIN	COLISTIN	POINTP	477	477	100	98.95	477	WP_003112923.1	two-component system sensor histidine kinase PmrB	NA	NA
P025	catB7	type B-4 chloramphenicol O-acetyltransferase CatB7	core	AMR	AMR	PHENICOL	CHLORAMPHENICOL	BLASTP	212	212	100	98.58	212	WP_003112709.1	type B-4 chloramphenicol O-acetyltransferase CatB7	NF000490.1	type B chloramphenicol O-acetyltransferase
P025	fosA	FosA family fosfomycin resistance glutathione transferase	core	AMR	AMR	FOSFOMYCIN	FOSFOMYCIN	EXACTP	135	135	100	100	135	WP_003082280.1	FosA family fosfomycin resistance glutathione transferase	NF000094.1	FosA family fosfomycin resistance glutathione transferase
P025	mexA	multidrug efflux RND transporter periplasmic adaptor subunit MexA	plus	AMR	AMR	EFFLUX	EFFLUX	EXACTP	383	383	100	100	383	AAA74436.1	multidrug efflux RND transporter periplasmic adaptor subunit MexA	NF033834.1	multidrug efflux RND transporter periplasmic adaptor subunit MexA
P025	gyrB_E468D	Pseudomonas aeruginosa quinolone resistant GyrB	core	AMR	POINT	QUINOLONE	QUINOLONE	POINTP	806	806	100	99.88	806	WP_003097268.1	DNA topoisomerase (ATP-hydrolyzing) subunit B GyrB	NA	NA
P025	mexX	multidrug efflux RND transporter periplasmic adaptor subunit MexX	plus	AMR	AMR	EFFLUX	EFFLUX	BLASTP	396	396	100	98.48	396	AAF14522.1	multidrug efflux RND transporter periplasmic adaptor subunit MexX	NA	NA
P025	blaPDC-56	class C beta-lactamase PDC-56	core	AMR	AMR	BETA-LACTAM	CEPHALOSPORIN	ALLELEP	397	397	100	100	397	WP_034028067.1	class C beta-lactamase PDC-56	NF000422.6	PDC family class C beta-lactamase
P025	blaOXA-846	OXA-50 family oxacillin-hydrolyzing class D beta-lactamase OXA-846	core	AMR	AMR	BETA-LACTAM	BETA-LACTAM	ALLELEP	262	262	100	100	262	WP_033989974.1	OXA-50 family oxacillin-hydrolyzing class D beta-lactamase OXA-846	NF000432.2	OXA-50 family oxacillin-hydrolyzing class D beta-lactamase
P026	fosA	FosA family fosfomycin resistance glutathione transferase	core	AMR	AMR	FOSFOMYCIN	FOSFOMYCIN	EXACTP	135	135	100	100	135	WP_003082280.1	FosA family fosfomycin resistance glutathione transferase	NF000094.1	FosA family fosfomycin resistance glutathione transferase
P026	catB7	type B-4 chloramphenicol O-acetyltransferase CatB7	core	AMR	AMR	PHENICOL	CHLORAMPHENICOL	BLASTP	212	212	100	99.06	212	WP_003112709.1	type B-4 chloramphenicol O-acetyltransferase CatB7	NF000490.1	type B chloramphenicol O-acetyltransferase
P026	aph(3')-IIb	aminoglycoside O-phosphotransferase APH(3')-IIb	core	AMR	AMR	AMINOGLYCOSIDE	KANAMYCIN	EXACTP	268	268	100	100	268	WP_003113011.1	aminoglycoside O-phosphotransferase APH(3')-IIb	NF032898.2	APH(3')-II family aminoglycoside O-phosphotransferase
P026	mexX	multidrug efflux RND transporter periplasmic adaptor subunit MexX	plus	AMR	AMR	EFFLUX	EFFLUX	BLASTP	396	396	100	98.99	396	AAF14522.1	multidrug efflux RND transporter periplasmic adaptor subunit MexX	NA	NA
P026	mexA	multidrug efflux RND transporter periplasmic adaptor subunit MexA	plus	AMR	AMR	EFFLUX	EFFLUX	EXACTP	383	383	100	100	383	AAA74436.1	multidrug efflux RND transporter periplasmic adaptor subunit MexA	NF033834.1	multidrug efflux RND transporter periplasmic adaptor subunit MexA
P026	mexE	multidrug efflux RND transporter periplasmic adaptor subunit MexE	plus	AMR	AMR	EFFLUX	EFFLUX	EXACTP	414	414	100	100	414	AAG05881.1	multidrug efflux RND transporter periplasmic adaptor subunit MexE	NF045904.1	multidrug efflux RND transporter periplasmic adaptor subunit MexE
P026	blaPDC-8	class C beta-lactamase PDC-8	core	AMR	AMR	BETA-LACTAM	CEPHALOSPORIN	ALLELEP	397	397	100	100	397	WP_003118203.1	class C beta-lactamase PDC-8	NF000422.6	PDC family class C beta-lactamase
P026	blaOXA-1028	OXA-50 family oxacillin-hydrolyzing class D beta-lactamase OXA-1028	core	AMR	AMR	BETA-LACTAM	BETA-LACTAM	ALLELEP	262	262	100	100	262	WP_017002439.1	OXA-50 family oxacillin-hydrolyzing class D beta-lactamase OXA-1028	NF000432.2	OXA-50 family oxacillin-hydrolyzing class D beta-lactamase
P027	mexE	multidrug efflux RND transporter periplasmic adaptor subunit MexE	plus	AMR	AMR	EFFLUX	EFFLUX	EXACTP	414	414	100	100	414	AAG05881.1	multidrug efflux RND transporter periplasmic adaptor subunit MexE	NF045904.1	multidrug efflux RND transporter periplasmic adaptor subunit MexE
P027	catB7	type B-4 chloramphenicol O-acetyltransferase CatB7	core	AMR	AMR	PHENICOL	CHLORAMPHENICOL	BLASTP	212	212	100	98.58	212	WP_003112709.1	type B-4 chloramphenicol O-acetyltransferase CatB7	NF000490.1	type B chloramphenicol O-acetyltransferase
P027	aph(3')-IIb	aminoglycoside O-phosphotransferase APH(3')-IIb	core	AMR	AMR	AMINOGLYCOSIDE	KANAMYCIN	BLASTP	268	268	100	99.25	268	WP_003113011.1	aminoglycoside O-phosphotransferase APH(3')-IIb	NF032898.2	APH(3')-II family aminoglycoside O-phosphotransferase
P027	mexX	multidrug efflux RND transporter periplasmic adaptor subunit MexX	plus	AMR	AMR	EFFLUX	EFFLUX	BLASTP	396	396	100	99.24	396	AAF14522.1	multidrug efflux RND transporter periplasmic adaptor subunit MexX	NA	NA
P027	fosA	FosA family fosfomycin resistance glutathione transferase	core	AMR	AMR	FOSFOMYCIN	FOSFOMYCIN	EXACTP	135	135	100	100	135	WP_003082280.1	FosA family fosfomycin resistance glutathione transferase	NF000094.1	FosA family fosfomycin resistance glutathione transferase
P027	mexA	multidrug efflux RND transporter periplasmic adaptor subunit MexA	plus	AMR	AMR	EFFLUX	EFFLUX	EXACTP	383	383	100	100	383	AAA74436.1	multidrug efflux RND transporter periplasmic adaptor subunit MexA	NF033834.1	multidrug efflux RND transporter periplasmic adaptor subunit MexA
P027	blaPDC-8	class C beta-lactamase PDC-8	core	AMR	AMR	BETA-LACTAM	CEPHALOSPORIN	ALLELEP	397	397	100	100	397	WP_003118203.1	class C beta-lactamase PDC-8	NF000422.6	PDC family class C beta-lactamase
P027	blaOXA-395	OXA-50 family oxacillin-hydrolyzing class D beta-lactamase OXA-395	core	AMR	AMR	BETA-LACTAM	BETA-LACTAM	ALLELEP	262	262	100	100	262	WP_015649877.1	OXA-50 family oxacillin-hydrolyzing class D beta-lactamase OXA-395	NF000432.2	OXA-50 family oxacillin-hydrolyzing class D beta-lactamase
P028	oprD_V359L	Pseudomonas aeruginosa carbapenem resistant OprD	core	AMR	POINT	BETA-LACTAM	CARBAPENEM	POINTP	441	443	100	94.58	443	WP_003112576.1	outer membrane porin OprD	NA	NA
P028	mexA	multidrug efflux RND transporter periplasmic adaptor subunit MexA	plus	AMR	AMR	EFFLUX	EFFLUX	EXACTP	383	383	100	100	383	AAA74436.1	multidrug efflux RND transporter periplasmic adaptor subunit MexA	NF033834.1	multidrug efflux RND transporter periplasmic adaptor subunit MexA
P028	fosA	FosA family fosfomycin resistance glutathione transferase	core	AMR	AMR	FOSFOMYCIN	FOSFOMYCIN	BLASTP	135	135	100	99.26	135	WP_003082280.1	FosA family fosfomycin resistance glutathione transferase	NF000094.1	FosA family fosfomycin resistance glutathione transferase
P028	catB7	type B-4 chloramphenicol O-acetyltransferase CatB7	core	AMR	AMR	PHENICOL	CHLORAMPHENICOL	BLASTP	212	212	100	99.06	212	WP_003112709.1	type B-4 chloramphenicol O-acetyltransferase CatB7	NF000490.1	type B chloramphenicol O-acetyltransferase
P028	aph(3')-IIb	aminoglycoside O-phosphotransferase APH(3')-IIb	core	AMR	AMR	AMINOGLYCOSIDE	KANAMYCIN	BLASTP	268	268	100	99.25	268	WP_003113011.1	aminoglycoside O-phosphotransferase APH(3')-IIb	NF032898.2	APH(3')-II family aminoglycoside O-phosphotransferase
P028	mexX	multidrug efflux RND transporter periplasmic adaptor subunit MexX	plus	AMR	AMR	EFFLUX	EFFLUX	BLASTP	396	396	100	99.24	396	AAF14522.1	multidrug efflux RND transporter periplasmic adaptor subunit MexX	NA	NA
P028	mexE	multidrug efflux RND transporter periplasmic adaptor subunit MexE	plus	AMR	AMR	EFFLUX	EFFLUX	EXACTP	414	414	100	100	414	AAG05881.1	multidrug efflux RND transporter periplasmic adaptor subunit MexE	NF045904.1	multidrug efflux RND transporter periplasmic adaptor subunit MexE
P028	crpP	ICE-associated protein CrpP	plus	AMR	AMR	FLUOROQUINOLONE	FLUOROQUINOLONE	BLASTX	65	65	100	95.38	65	AEQ93536.1	ICE-associated protein CrpP	NA	NA
P028	blaPDC-3	extended-spectrum class C beta-lactamase PDC-3	core	AMR	AMR	BETA-LACTAM	CEPHALOSPORIN	ALLELEP	397	397	100	100	397	WP_003121934.1	extended-spectrum class C beta-lactamase PDC-3	NF000422.6	PDC family class C beta-lactamase
P028	blaOXA-50	oxacillin-hydrolyzing class D beta-lactamase OXA-50	core	AMR	AMR	BETA-LACTAM	BETA-LACTAM	ALLELEP	262	262	100	100	262	WP_003099707.1	oxacillin-hydrolyzing class D beta-lactamase OXA-50	NF000432.2	OXA-50 family oxacillin-hydrolyzing class D beta-lactamase
P029	mexE	multidrug efflux RND transporter periplasmic adaptor subunit MexE	plus	AMR	AMR	EFFLUX	EFFLUX	EXACTP	414	414	100	100	414	AAG05881.1	multidrug efflux RND transporter periplasmic adaptor subunit MexE	NF045904.1	multidrug efflux RND transporter periplasmic adaptor subunit MexE
P029	crpP	ICE-associated protein CrpP	plus	AMR	AMR	FLUOROQUINOLONE	FLUOROQUINOLONE	BLASTX	65	65	100	96.92	65	AEQ93536.1	ICE-associated protein CrpP	NA	NA
P029	fosA	FosA family fosfomycin resistance glutathione transferase	core	AMR	AMR	FOSFOMYCIN	FOSFOMYCIN	BLASTP	135	135	100	99.26	135	WP_003082280.1	FosA family fosfomycin resistance glutathione transferase	NF000094.1	FosA family fosfomycin resistance glutathione transferase
P029	catB7	type B-4 chloramphenicol O-acetyltransferase CatB7	core	AMR	AMR	PHENICOL	CHLORAMPHENICOL	BLASTP	212	212	100	99.53	212	WP_003112709.1	type B-4 chloramphenicol O-acetyltransferase CatB7	NF000490.1	type B chloramphenicol O-acetyltransferase
P029	aph(3')-IIb	aminoglycoside O-phosphotransferase APH(3')-IIb	core	AMR	AMR	AMINOGLYCOSIDE	KANAMYCIN	BLASTP	268	268	100	99.63	268	WP_003113011.1	aminoglycoside O-phosphotransferase APH(3')-IIb	NF032898.2	APH(3')-II family aminoglycoside O-phosphotransferase
P029	mexA	multidrug efflux RND transporter periplasmic adaptor subunit MexA	plus	AMR	AMR	EFFLUX	EFFLUX	EXACTP	383	383	100	100	383	AAA74436.1	multidrug efflux RND transporter periplasmic adaptor subunit MexA	NF033834.1	multidrug efflux RND transporter periplasmic adaptor subunit MexA
P029	mexX	multidrug efflux RND transporter periplasmic adaptor subunit MexX	plus	AMR	AMR	EFFLUX	EFFLUX	BLASTP	396	396	100	99.24	396	AAF14522.1	multidrug efflux RND transporter periplasmic adaptor subunit MexX	NA	NA
P029	blaOXA-486	OXA-50 family oxacillin-hydrolyzing class D beta-lactamase OXA-486	core	AMR	AMR	BETA-LACTAM	BETA-LACTAM	ALLELEP	262	262	100	100	262	WP_003161965.1	OXA-50 family oxacillin-hydrolyzing class D beta-lactamase OXA-486	NF000432.2	OXA-50 family oxacillin-hydrolyzing class D beta-lactamase
P029	blaPDC-5	extended-spectrum class C beta-lactamase PDC-5	core	AMR	AMR	BETA-LACTAM	CEPHALOSPORIN	ALLELEP	397	397	100	100	397	WP_003119095.1	extended-spectrum class C beta-lactamase PDC-5	NF000422.6	PDC family class C beta-lactamase
P030	oprD_V359L	Pseudomonas aeruginosa carbapenem resistant OprD	core	AMR	POINT	BETA-LACTAM	CARBAPENEM	POINTX	300	443	68.17	92.72	302	WP_003112576.1	outer membrane porin OprD	NA	NA
P030	merP	mercury resistance system periplasmic binding protein MerP	plus	STRESS	METAL	MERCURY	MERCURY	HMM	95	91	100	69.47	95	AAC38219.1	mercury resistance system periplasmic binding protein MerP	TIGR02052.1	mercury resistance system periplasmic binding protein MerP
P030	merA	mercury(II) reductase	plus	STRESS	METAL	MERCURY	MERCURY	HMM	562	562	100	81.85	562	CAC69251.1	mercury(II) reductase	TIGR02053.1	mercury(II) reductase
P030	gyrA_T83I	Pseudomonas aeruginosa quinolone resistant GyrA	core	AMR	POINT	QUINOLONE	QUINOLONE	POINTP	921	923	100	99.67	923	WP_003091448.1	DNA gyrase subunit A GyrA	NA	NA
P030	aph(3')-IIb	aminoglycoside O-phosphotransferase APH(3')-IIb	core	AMR	AMR	AMINOGLYCOSIDE	KANAMYCIN	EXACTP	268	268	100	100	268	WP_003113011.1	aminoglycoside O-phosphotransferase APH(3')-IIb	NF032898.2	APH(3')-II family aminoglycoside O-phosphotransferase
P030	crpP	ICE-associated protein CrpP	plus	AMR	AMR	FLUOROQUINOLONE	FLUOROQUINOLONE	BLASTX	65	65	100	98.46	65	AEQ93536.1	ICE-associated protein CrpP	NA	NA
P030	mexE	multidrug efflux RND transporter periplasmic adaptor subunit MexE	plus	AMR	AMR	EFFLUX	EFFLUX	EXACTP	414	414	100	100	414	AAG05881.1	multidrug efflux RND transporter periplasmic adaptor subunit MexE	NF045904.1	multidrug efflux RND transporter periplasmic adaptor subunit MexE
P030	fosA	FosA family fosfomycin resistance glutathione transferase	core	AMR	AMR	FOSFOMYCIN	FOSFOMYCIN	BLASTP	135	135	100	99.26	135	WP_003082280.1	FosA family fosfomycin resistance glutathione transferase	NF000094.1	FosA family fosfomycin resistance glutathione transferase
P030	mexA	multidrug efflux RND transporter periplasmic adaptor subunit MexA	plus	AMR	AMR	EFFLUX	EFFLUX	EXACTP	383	383	100	100	383	AAA74436.1	multidrug efflux RND transporter periplasmic adaptor subunit MexA	NF033834.1	multidrug efflux RND transporter periplasmic adaptor subunit MexA
P030	catB7	type B-4 chloramphenicol O-acetyltransferase CatB7	core	AMR	AMR	PHENICOL	CHLORAMPHENICOL	EXACTP	212	212	100	100	212	WP_003112709.1	type B-4 chloramphenicol O-acetyltransferase CatB7	NF000490.1	type B chloramphenicol O-acetyltransferase
P030	psi-GI	heat resistance protein PsiE-GI	plus	STRESS	HEAT	NA	NA	PARTIALP	124	165	75.15	91.94	124	APX31178.1	heat resistance protein PsiE-GI	NA	NA
P030	kefB-GI	heat resistance system K+/H+ antiporter KefB-GI	plus	STRESS	HEAT	NA	NA	BLASTP	571	571	100	87.74	571	APX31177.1	heat resistance system K+/H+ antiporter KefB-GI	NA	NA
P030	trxLHR	heat resistance system thioredoxin Trx-GI	plus	STRESS	HEAT	NA	NA	BLASTP	146	146	100	93.84	146	APX31176.1	heat resistance system thioredoxin Trx-GI	NA	NA
P030	hdeD-GI	heat resistance membrane protein HdeD-GI	plus	STRESS	HEAT	NA	NA	BLASTP	203	203	100	90.64	203	APX31174.1	heat resistance membrane protein HdeD-GI	NA	NA
P030	yfdX2	heat resistance protein YfdX2	plus	STRESS	HEAT	NA	NA	BLASTP	295	295	100	92.2	295	ASF80766.1	heat resistance protein YfdX2	NA	NA
P030	yfdX1	heat resistance protein YfdX1	plus	STRESS	HEAT	NA	NA	BLASTP	304	304	99.67	93.4	303	APX31172.1	heat resistance protein YfdX1	NA	NA
P030	shsP	small heat shock protein sHSP20-GI	plus	STRESS	HEAT	NA	NA	BLASTP	152	152	100	99.34	152	ASF80771.1	small heat shock protein sHSP20-GI	NA	NA
P030	clpK	heat shock survival AAA family ATPase ClpK	plus	STRESS	HEAT	NA	NA	BLASTP	949	949	100	95.36	949	ASF80763.1	heat shock survival AAA family ATPase ClpK	NF033606.1	heat shock survival AAA family ATPase ClpK
P030	mexX	multidrug efflux RND transporter periplasmic adaptor subunit MexX	plus	AMR	AMR	EFFLUX	EFFLUX	BLASTP	396	396	100	99.24	396	AAF14522.1	multidrug efflux RND transporter periplasmic adaptor subunit MexX	NA	NA
P030	blaPDC-8	class C beta-lactamase PDC-8	core	AMR	AMR	BETA-LACTAM	CEPHALOSPORIN	ALLELEP	397	397	100	100	397	WP_003118203.1	class C beta-lactamase PDC-8	NF000422.6	PDC family class C beta-lactamase
P030	blaOXA-50	oxacillin-hydrolyzing class D beta-lactamase OXA-50	core	AMR	AMR	BETA-LACTAM	BETA-LACTAM	ALLELEP	262	262	100	100	262	WP_003099707.1	oxacillin-hydrolyzing class D beta-lactamase OXA-50	NF000432.2	OXA-50 family oxacillin-hydrolyzing class D beta-lactamase
P031	mexA	multidrug efflux RND transporter periplasmic adaptor subunit MexA	plus	AMR	AMR	EFFLUX	EFFLUX	EXACTP	383	383	100	100	383	AAA74436.1	multidrug efflux RND transporter periplasmic adaptor subunit MexA	NF033834.1	multidrug efflux RND transporter periplasmic adaptor subunit MexA
P031	crpP	ICE-associated protein CrpP	plus	AMR	AMR	FLUOROQUINOLONE	FLUOROQUINOLONE	BLASTX	65	65	100	93.85	65	AEQ93536.1	ICE-associated protein CrpP	NA	NA
P031	merA	mercury(II) reductase	plus	STRESS	METAL	MERCURY	MERCURY	HMM	564	561	100	75.22	561	AAC38220.1	mercury(II) reductase	TIGR02053.1	mercury(II) reductase
P031	merC	organomercurial transporter MerC	plus	STRESS	METAL	MERCURY	ORGANOMERCURY	HMM	144	141	97.87	71.74	138	AAC38233.1	organomercurial transporter MerC	NF033784.1	organomercurial transporter MerC
P031	merP	mercury resistance system periplasmic binding protein MerP	plus	STRESS	METAL	MERCURY	MERCURY	HMM	91	91	100	76.92	91	AAA98223.1	mercury resistance system periplasmic binding protein MerP	TIGR02052.1	mercury resistance system periplasmic binding protein MerP
P031	aph(3')-IIb	aminoglycoside O-phosphotransferase APH(3')-IIb	core	AMR	AMR	AMINOGLYCOSIDE	KANAMYCIN	BLASTP	268	268	100	99.63	268	WP_003113011.1	aminoglycoside O-phosphotransferase APH(3')-IIb	NF032898.2	APH(3')-II family aminoglycoside O-phosphotransferase
P031	catB7	type B-4 chloramphenicol O-acetyltransferase CatB7	core	AMR	AMR	PHENICOL	CHLORAMPHENICOL	BLASTP	212	212	100	98.11	212	WP_003112709.1	type B-4 chloramphenicol O-acetyltransferase CatB7	NF000490.1	type B chloramphenicol O-acetyltransferase
P031	fosA	FosA family fosfomycin resistance glutathione transferase	core	AMR	AMR	FOSFOMYCIN	FOSFOMYCIN	EXACTP	135	135	100	100	135	WP_003082280.1	FosA family fosfomycin resistance glutathione transferase	NF000094.1	FosA family fosfomycin resistance glutathione transferase
P031	arsN1	arsinothricin resistance N-acetyltransferase ArsN1 family A	plus	STRESS	METAL	ARSENIC	ARSENIC	HMM	171	169	94.67	42.5	160	AIQ64103.1	arsinothricin resistance N-acetyltransferase ArsN1 family A	NF040503.1	arsinothricin resistance N-acetyltransferase ArsN1 family A
P031	merP	mercury resistance system periplasmic binding protein MerP	plus	STRESS	METAL	MERCURY	MERCURY	HMM	91	91	100	49.45	91	AAC38232.1	mercury resistance system periplasmic binding protein MerP	TIGR02052.1	mercury resistance system periplasmic binding protein MerP
P031	pmrB_V15I	Pseudomonas aeruginosa colistin resistant PmrB	core	AMR	POINT	COLISTIN	COLISTIN	POINTP	477	477	100	98.95	477	WP_003112923.1	two-component system sensor histidine kinase PmrB	NA	NA
P031	mexE	multidrug efflux RND transporter periplasmic adaptor subunit MexE	plus	AMR	AMR	EFFLUX	EFFLUX	EXACTP	414	414	100	100	414	AAG05881.1	multidrug efflux RND transporter periplasmic adaptor subunit MexE	NF045904.1	multidrug efflux RND transporter periplasmic adaptor subunit MexE
P031	mexX	multidrug efflux RND transporter periplasmic adaptor subunit MexX	plus	AMR	AMR	EFFLUX	EFFLUX	BLASTP	396	396	100	98.99	396	AAF14522.1	multidrug efflux RND transporter periplasmic adaptor subunit MexX	NA	NA
P031	blaOXA-395	OXA-50 family oxacillin-hydrolyzing class D beta-lactamase OXA-395	core	AMR	AMR	BETA-LACTAM	BETA-LACTAM	ALLELEP	262	262	100	100	262	WP_015649877.1	OXA-50 family oxacillin-hydrolyzing class D beta-lactamase OXA-395	NF000432.2	OXA-50 family oxacillin-hydrolyzing class D beta-lactamase
P031	blaPDC-30	cephalosporin-hydrolyzing class C beta-lactamase PDC-30	core	AMR	AMR	BETA-LACTAM	CEPHALOSPORIN	ALLELEP	397	397	100	100	397	WP_003110141.1	cephalosporin-hydrolyzing class C beta-lactamase PDC-30	NF000422.6	PDC family class C beta-lactamase
P032	oprD_V359L	Pseudomonas aeruginosa carbapenem resistant OprD	core	AMR	POINT	BETA-LACTAM	CARBAPENEM	POINTP	472	443	90.52	94.01	401	WP_003112576.1	outer membrane porin OprD	NA	NA
P032	ftsI_R504C	Pseudomonas aeruginosa carbapenem resistant FtsI	core	AMR	POINT	BETA-LACTAM	CARBAPENEM	POINTP	579	579	100	99.83	579	WP_003094139.1	penicillin-binding protein PBP3 FtsI	NA	NA
P032	aph(3')-IIb	aminoglycoside O-phosphotransferase APH(3')-IIb	core	AMR	AMR	AMINOGLYCOSIDE	KANAMYCIN	BLASTP	267	268	100	99.25	268	WP_003113011.1	aminoglycoside O-phosphotransferase APH(3')-IIb	NF032898.2	APH(3')-II family aminoglycoside O-phosphotransferase
P032	fosA	FosA family fosfomycin resistance glutathione transferase	core	AMR	AMR	FOSFOMYCIN	FOSFOMYCIN	EXACTP	135	135	100	100	135	WP_003082280.1	FosA family fosfomycin resistance glutathione transferase	NF000094.1	FosA family fosfomycin resistance glutathione transferase
P032	catB7	type B-4 chloramphenicol O-acetyltransferase CatB7	core	AMR	AMR	PHENICOL	CHLORAMPHENICOL	BLASTP	212	212	100	99.53	212	WP_003112709.1	type B-4 chloramphenicol O-acetyltransferase CatB7	NF000490.1	type B chloramphenicol O-acetyltransferase
P032	mexX	multidrug efflux RND transporter periplasmic adaptor subunit MexX	plus	AMR	AMR	EFFLUX	EFFLUX	BLASTP	396	396	100	99.24	396	AAF14522.1	multidrug efflux RND transporter periplasmic adaptor subunit MexX	NA	NA
P032	mexA	multidrug efflux RND transporter periplasmic adaptor subunit MexA	plus	AMR	AMR	EFFLUX	EFFLUX	BLASTP	383	383	100	99.74	383	AAA74436.1	multidrug efflux RND transporter periplasmic adaptor subunit MexA	NF033834.1	multidrug efflux RND transporter periplasmic adaptor subunit MexA
P032	mexE	multidrug efflux RND transporter periplasmic adaptor subunit MexE	plus	AMR	AMR	EFFLUX	EFFLUX	EXACTP	414	414	100	100	414	AAG05881.1	multidrug efflux RND transporter periplasmic adaptor subunit MexE	NF045904.1	multidrug efflux RND transporter periplasmic adaptor subunit MexE
P032	crpP	ICE-associated protein CrpP	plus	AMR	AMR	FLUOROQUINOLONE	FLUOROQUINOLONE	BLASTX	65	65	100	95.38	65	AEQ93536.1	ICE-associated protein CrpP	NA	NA
P032	arsN1	arsinothricin resistance N-acetyltransferase ArsN1 family A	plus	STRESS	METAL	ARSENIC	ARSENIC	HMM	171	169	94.67	42.5	160	AIQ64103.1	arsinothricin resistance N-acetyltransferase ArsN1 family A	NF040503.1	arsinothricin resistance N-acetyltransferase ArsN1 family A
P032	blaPDC-1	cephalosporin-hydrolyzing class C beta-lactamase PDC-1	core	AMR	AMR	BETA-LACTAM	CEPHALOSPORIN	ALLELEP	397	397	100	100	397	WP_003101289.1	cephalosporin-hydrolyzing class C beta-lactamase PDC-1	NF000422.6	PDC family class C beta-lactamase
P032	blaOXA-486	OXA-50 family oxacillin-hydrolyzing class D beta-lactamase OXA-486	core	AMR	AMR	BETA-LACTAM	BETA-LACTAM	ALLELEP	262	262	100	100	262	WP_003161965.1	OXA-50 family oxacillin-hydrolyzing class D beta-lactamase OXA-486	NF000432.2	OXA-50 family oxacillin-hydrolyzing class D beta-lactamase
P033	oprD_S278P	Pseudomonas aeruginosa carbapenem resistant OprD	core	AMR	POINT	BETA-LACTAM	CARBAPENEM	POINTP	441	443	100	94.36	443	WP_003112576.1	outer membrane porin OprD	NA	NA
P033	oprD_V359L	Pseudomonas aeruginosa carbapenem resistant OprD	core	AMR	POINT	BETA-LACTAM	CARBAPENEM	POINTP	441	443	100	94.36	443	WP_003112576.1	outer membrane porin OprD	NA	NA
P033	ftsI_R504C	Pseudomonas aeruginosa carbapenem resistant FtsI	core	AMR	POINT	BETA-LACTAM	CARBAPENEM	POINTP	579	579	100	99.83	579	WP_003094139.1	penicillin-binding protein PBP3 FtsI	NA	NA
P033	arsN1	arsinothricin resistance N-acetyltransferase ArsN1 family A	plus	STRESS	METAL	ARSENIC	ARSENIC	HMM	171	169	94.67	42.5	160	AIQ64103.1	arsinothricin resistance N-acetyltransferase ArsN1 family A	NF040503.1	arsinothricin resistance N-acetyltransferase ArsN1 family A
P033	crpP	ICE-associated protein CrpP	plus	AMR	AMR	FLUOROQUINOLONE	FLUOROQUINOLONE	BLASTX	65	65	100	95.38	65	AEQ93536.1	ICE-associated protein CrpP	NA	NA
P033	aph(3')-IIb	aminoglycoside O-phosphotransferase APH(3')-IIb	core	AMR	AMR	AMINOGLYCOSIDE	KANAMYCIN	BLASTP	267	268	100	99.25	268	WP_003113011.1	aminoglycoside O-phosphotransferase APH(3')-IIb	NF032898.2	APH(3')-II family aminoglycoside O-phosphotransferase
P033	mexA	multidrug efflux RND transporter periplasmic adaptor subunit MexA	plus	AMR	AMR	EFFLUX	EFFLUX	BLASTP	383	383	100	99.74	383	AAA74436.1	multidrug efflux RND transporter periplasmic adaptor subunit MexA	NF033834.1	multidrug efflux RND transporter periplasmic adaptor subunit MexA
P033	catB7	type B-4 chloramphenicol O-acetyltransferase CatB7	core	AMR	AMR	PHENICOL	CHLORAMPHENICOL	BLASTP	212	212	100	99.53	212	WP_003112709.1	type B-4 chloramphenicol O-acetyltransferase CatB7	NF000490.1	type B chloramphenicol O-acetyltransferase
P033	mexE	multidrug efflux RND transporter periplasmic adaptor subunit MexE	plus	AMR	AMR	EFFLUX	EFFLUX	EXACTP	414	414	100	100	414	AAG05881.1	multidrug efflux RND transporter periplasmic adaptor subunit MexE	NF045904.1	multidrug efflux RND transporter periplasmic adaptor subunit MexE
P033	mexX	multidrug efflux RND transporter periplasmic adaptor subunit MexX	plus	AMR	AMR	EFFLUX	EFFLUX	BLASTP	396	396	100	99.24	396	AAF14522.1	multidrug efflux RND transporter periplasmic adaptor subunit MexX	NA	NA
P033	fosA	FosA family fosfomycin resistance glutathione transferase	core	AMR	AMR	FOSFOMYCIN	FOSFOMYCIN	EXACTP	135	135	100	100	135	WP_003082280.1	FosA family fosfomycin resistance glutathione transferase	NF000094.1	FosA family fosfomycin resistance glutathione transferase
P033	blaPDC-1	cephalosporin-hydrolyzing class C beta-lactamase PDC-1	core	AMR	AMR	BETA-LACTAM	CEPHALOSPORIN	ALLELEP	397	397	100	100	397	WP_003101289.1	cephalosporin-hydrolyzing class C beta-lactamase PDC-1	NF000422.6	PDC family class C beta-lactamase
P033	blaOXA-486	OXA-50 family oxacillin-hydrolyzing class D beta-lactamase OXA-486	core	AMR	AMR	BETA-LACTAM	BETA-LACTAM	ALLELEP	262	262	100	100	262	WP_003161965.1	OXA-50 family oxacillin-hydrolyzing class D beta-lactamase OXA-486	NF000432.2	OXA-50 family oxacillin-hydrolyzing class D beta-lactamase
P034	mexE	multidrug efflux RND transporter periplasmic adaptor subunit MexE	plus	AMR	AMR	EFFLUX	EFFLUX	EXACTP	414	414	100	100	414	AAG05881.1	multidrug efflux RND transporter periplasmic adaptor subunit MexE	NF045904.1	multidrug efflux RND transporter periplasmic adaptor subunit MexE
P034	fosA	FosA family fosfomycin resistance glutathione transferase	core	AMR	AMR	FOSFOMYCIN	FOSFOMYCIN	EXACTP	135	135	100	100	135	WP_003082280.1	FosA family fosfomycin resistance glutathione transferase	NF000094.1	FosA family fosfomycin resistance glutathione transferase
P034	catB7	type B-4 chloramphenicol O-acetyltransferase CatB7	core	AMR	AMR	PHENICOL	CHLORAMPHENICOL	INTERNAL_STOP	177	212	83.49	98.87	177	WP_003112709.1	type B-4 chloramphenicol O-acetyltransferase CatB7	NF000490.1	type B chloramphenicol O-acetyltransferase
P034	pmrB_V15I	Pseudomonas aeruginosa colistin resistant PmrB	core	AMR	POINT	COLISTIN	COLISTIN	POINTP	477	477	100	98.95	477	WP_003112923.1	two-component system sensor histidine kinase PmrB	NA	NA
P034	mexA	multidrug efflux RND transporter periplasmic adaptor subunit MexA	plus	AMR	AMR	EFFLUX	EFFLUX	EXACTP	383	383	100	100	383	AAA74436.1	multidrug efflux RND transporter periplasmic adaptor subunit MexA	NF033834.1	multidrug efflux RND transporter periplasmic adaptor subunit MexA
P034	mexX	multidrug efflux RND transporter periplasmic adaptor subunit MexX	plus	AMR	AMR	EFFLUX	EFFLUX	BLASTP	396	396	100	98.99	396	AAF14522.1	multidrug efflux RND transporter periplasmic adaptor subunit MexX	NA	NA
P034	crpP	ICE-associated protein CrpP	plus	AMR	AMR	FLUOROQUINOLONE	FLUOROQUINOLONE	BLASTX	65	65	100	96.92	65	AEQ93536.1	ICE-associated protein CrpP	NA	NA
P034	merE	broad-spectrum mercury transporter MerE	plus	STRESS	METAL	MERCURY	MERCURY	EXACTP	78	78	100	100	78	CAA77325.1	broad-spectrum mercury transporter MerE	NF010310.2	broad-spectrum mercury transporter MerE
P034	merD	mercury resistance co-regulator MerD	plus	STRESS	METAL	MERCURY	MERCURY	EXACTP	121	121	100	100	121	ABF13034.1	mercury resistance co-regulator MerD	NF033783.1	mercury resistance co-regulator MerD
P034	merA	mercury(II) reductase	plus	STRESS	METAL	MERCURY	MERCURY	BLASTP	561	561	100	98.4	561	AAC38220.1	mercury(II) reductase	TIGR02053.1	mercury(II) reductase
P034	merP	mercury resistance system periplasmic binding protein MerP	plus	STRESS	METAL	MERCURY	MERCURY	EXACTP	91	91	100	100	91	AAC38219.1	mercury resistance system periplasmic binding protein MerP	TIGR02052.1	mercury resistance system periplasmic binding protein MerP
P034	merT	mercuric transport protein MerT	plus	STRESS	METAL	MERCURY	MERCURY	BLASTP	116	116	100	93.1	116	CAA70196.1	mercuric transport protein MerT	NA	NA
P034	merR	mercury resistance transcriptional regulator MerR	plus	STRESS	METAL	MERCURY	MERCURY	EXACTP	144	144	100	100	144	CAA77320.1	mercury resistance transcriptional regulator MerR	NF010315.0	mercury resistance transcriptional regulator MerR
P034	aph(3')-IIb	aminoglycoside O-phosphotransferase APH(3')-IIb	core	AMR	AMR	AMINOGLYCOSIDE	KANAMYCIN	BLASTP	267	268	100	99.25	268	WP_003113011.1	aminoglycoside O-phosphotransferase APH(3')-IIb	NF032898.2	APH(3')-II family aminoglycoside O-phosphotransferase
P034	blaOXA-488	OXA-50 family oxacillin-hydrolyzing class D beta-lactamase OXA-488	core	AMR	AMR	BETA-LACTAM	BETA-LACTAM	ALLELEP	262	262	100	100	262	WP_003097028.1	OXA-50 family oxacillin-hydrolyzing class D beta-lactamase OXA-488	NF000432.2	OXA-50 family oxacillin-hydrolyzing class D beta-lactamase
P034	blaPDC-34	class C beta-lactamase PDC-34	core	AMR	AMR	BETA-LACTAM	CEPHALOSPORIN	ALLELEP	397	397	100	100	397	WP_003137570.1	class C beta-lactamase PDC-34	NF000422.6	PDC family class C beta-lactamase
P035	mexA	multidrug efflux RND transporter periplasmic adaptor subunit MexA	plus	AMR	AMR	EFFLUX	EFFLUX	EXACTP	383	383	100	100	383	AAA74436.1	multidrug efflux RND transporter periplasmic adaptor subunit MexA	NF033834.1	multidrug efflux RND transporter periplasmic adaptor subunit MexA
P035	aph(3')-IIb	aminoglycoside O-phosphotransferase APH(3')-IIb	core	AMR	AMR	AMINOGLYCOSIDE	KANAMYCIN	BLASTP	268	268	100	99.63	268	WP_003113011.1	aminoglycoside O-phosphotransferase APH(3')-IIb	NF032898.2	APH(3')-II family aminoglycoside O-phosphotransferase
P035	mexX	multidrug efflux RND transporter periplasmic adaptor subunit MexX	plus	AMR	AMR	EFFLUX	EFFLUX	BLASTP	396	396	100	99.24	396	AAF14522.1	multidrug efflux RND transporter periplasmic adaptor subunit MexX	NA	NA
P035	crpP	ICE-associated protein CrpP	plus	AMR	AMR	FLUOROQUINOLONE	FLUOROQUINOLONE	BLASTX	65	65	100	96.92	65	AEQ93536.1	ICE-associated protein CrpP	NA	NA
P035	fosA	FosA family fosfomycin resistance glutathione transferase	core	AMR	AMR	FOSFOMYCIN	FOSFOMYCIN	EXACTP	135	135	100	100	135	WP_003082280.1	FosA family fosfomycin resistance glutathione transferase	NF000094.1	FosA family fosfomycin resistance glutathione transferase
P035	catB7	type B-4 chloramphenicol O-acetyltransferase CatB7	core	AMR	AMR	PHENICOL	CHLORAMPHENICOL	BLASTP	212	212	100	99.06	212	WP_003112709.1	type B-4 chloramphenicol O-acetyltransferase CatB7	NF000490.1	type B chloramphenicol O-acetyltransferase
P035	mexE	multidrug efflux RND transporter periplasmic adaptor subunit MexE	plus	AMR	AMR	EFFLUX	EFFLUX	EXACTP	414	414	100	100	414	AAG05881.1	multidrug efflux RND transporter periplasmic adaptor subunit MexE	NF045904.1	multidrug efflux RND transporter periplasmic adaptor subunit MexE
P035	blaPDC-31	class C beta-lactamase PDC-31	core	AMR	AMR	BETA-LACTAM	CEPHALOSPORIN	ALLELEP	397	397	100	100	397	WP_016562272.1	class C beta-lactamase PDC-31	NF000422.6	PDC family class C beta-lactamase
P035	blaOXA-396	OXA-50 family oxacillin-hydrolyzing class D beta-lactamase OXA-396	core	AMR	AMR	BETA-LACTAM	BETA-LACTAM	ALLELEP	262	262	100	100	262	WP_016852290.1	OXA-50 family oxacillin-hydrolyzing class D beta-lactamase OXA-396	NF000432.2	OXA-50 family oxacillin-hydrolyzing class D beta-lactamase
P036	mexA	multidrug efflux RND transporter periplasmic adaptor subunit MexA	plus	AMR	AMR	EFFLUX	EFFLUX	EXACTP	383	383	100	100	383	AAA74436.1	multidrug efflux RND transporter periplasmic adaptor subunit MexA	NF033834.1	multidrug efflux RND transporter periplasmic adaptor subunit MexA
P036	aph(3')-IIb	aminoglycoside O-phosphotransferase APH(3')-IIb	core	AMR	AMR	AMINOGLYCOSIDE	KANAMYCIN	BLASTP	268	268	100	99.63	268	WP_003113011.1	aminoglycoside O-phosphotransferase APH(3')-IIb	NF032898.2	APH(3')-II family aminoglycoside O-phosphotransferase
P036	crpP	ICE-associated protein CrpP	plus	AMR	AMR	FLUOROQUINOLONE	FLUOROQUINOLONE	BLASTX	65	65	100	96.92	65	AEQ93536.1	ICE-associated protein CrpP	NA	NA
P036	mexX	multidrug efflux RND transporter periplasmic adaptor subunit MexX	plus	AMR	AMR	EFFLUX	EFFLUX	BLASTP	396	396	100	99.24	396	AAF14522.1	multidrug efflux RND transporter periplasmic adaptor subunit MexX	NA	NA
P036	fosA	FosA family fosfomycin resistance glutathione transferase	core	AMR	AMR	FOSFOMYCIN	FOSFOMYCIN	EXACTP	135	135	100	100	135	WP_003082280.1	FosA family fosfomycin resistance glutathione transferase	NF000094.1	FosA family fosfomycin resistance glutathione transferase
P036	catB7	type B-4 chloramphenicol O-acetyltransferase CatB7	core	AMR	AMR	PHENICOL	CHLORAMPHENICOL	BLASTP	212	212	100	99.06	212	WP_003112709.1	type B-4 chloramphenicol O-acetyltransferase CatB7	NF000490.1	type B chloramphenicol O-acetyltransferase
P036	mexE	multidrug efflux RND transporter periplasmic adaptor subunit MexE	plus	AMR	AMR	EFFLUX	EFFLUX	EXACTP	414	414	100	100	414	AAG05881.1	multidrug efflux RND transporter periplasmic adaptor subunit MexE	NF045904.1	multidrug efflux RND transporter periplasmic adaptor subunit MexE
P036	blaPDC-31	class C beta-lactamase PDC-31	core	AMR	AMR	BETA-LACTAM	CEPHALOSPORIN	ALLELEP	397	397	100	100	397	WP_016562272.1	class C beta-lactamase PDC-31	NF000422.6	PDC family class C beta-lactamase
P036	blaOXA-396	OXA-50 family oxacillin-hydrolyzing class D beta-lactamase OXA-396	core	AMR	AMR	BETA-LACTAM	BETA-LACTAM	ALLELEP	262	262	100	100	262	WP_016852290.1	OXA-50 family oxacillin-hydrolyzing class D beta-lactamase OXA-396	NF000432.2	OXA-50 family oxacillin-hydrolyzing class D beta-lactamase
P037	crpP	ICE-associated protein CrpP	plus	AMR	AMR	FLUOROQUINOLONE	FLUOROQUINOLONE	BLASTX	65	65	100	96.92	65	AEQ93536.1	ICE-associated protein CrpP	NA	NA
P037	fosA	FosA family fosfomycin resistance glutathione transferase	core	AMR	AMR	FOSFOMYCIN	FOSFOMYCIN	BLASTP	135	135	100	99.26	135	WP_003082280.1	FosA family fosfomycin resistance glutathione transferase	NF000094.1	FosA family fosfomycin resistance glutathione transferase
P037	mexE	multidrug efflux RND transporter periplasmic adaptor subunit MexE	plus	AMR	AMR	EFFLUX	EFFLUX	EXACTP	414	414	100	100	414	AAG05881.1	multidrug efflux RND transporter periplasmic adaptor subunit MexE	NF045904.1	multidrug efflux RND transporter periplasmic adaptor subunit MexE
P037	aph(3')-IIb	aminoglycoside O-phosphotransferase APH(3')-IIb	core	AMR	AMR	AMINOGLYCOSIDE	KANAMYCIN	BLASTP	268	268	100	99.63	268	WP_003113011.1	aminoglycoside O-phosphotransferase APH(3')-IIb	NF032898.2	APH(3')-II family aminoglycoside O-phosphotransferase
P037	catB7	type B-4 chloramphenicol O-acetyltransferase CatB7	core	AMR	AMR	PHENICOL	CHLORAMPHENICOL	BLASTP	212	212	100	99.53	212	WP_003112709.1	type B-4 chloramphenicol O-acetyltransferase CatB7	NF000490.1	type B chloramphenicol O-acetyltransferase
P037	mexA	multidrug efflux RND transporter periplasmic adaptor subunit MexA	plus	AMR	AMR	EFFLUX	EFFLUX	EXACTP	383	383	100	100	383	AAA74436.1	multidrug efflux RND transporter periplasmic adaptor subunit MexA	NF033834.1	multidrug efflux RND transporter periplasmic adaptor subunit MexA
P037	mexX	multidrug efflux RND transporter periplasmic adaptor subunit MexX	plus	AMR	AMR	EFFLUX	EFFLUX	BLASTP	396	396	100	99.24	396	AAF14522.1	multidrug efflux RND transporter periplasmic adaptor subunit MexX	NA	NA
P037	blaOXA-486	OXA-50 family oxacillin-hydrolyzing class D beta-lactamase OXA-486	core	AMR	AMR	BETA-LACTAM	BETA-LACTAM	ALLELEP	262	262	100	100	262	WP_003161965.1	OXA-50 family oxacillin-hydrolyzing class D beta-lactamase OXA-486	NF000432.2	OXA-50 family oxacillin-hydrolyzing class D beta-lactamase
P037	blaPDC-5	extended-spectrum class C beta-lactamase PDC-5	core	AMR	AMR	BETA-LACTAM	CEPHALOSPORIN	ALLELEP	397	397	100	100	397	WP_003119095.1	extended-spectrum class C beta-lactamase PDC-5	NF000422.6	PDC family class C beta-lactamase
P038	mexA	multidrug efflux RND transporter periplasmic adaptor subunit MexA	plus	AMR	AMR	EFFLUX	EFFLUX	EXACTP	383	383	100	100	383	AAA74436.1	multidrug efflux RND transporter periplasmic adaptor subunit MexA	NF033834.1	multidrug efflux RND transporter periplasmic adaptor subunit MexA
P038	hsp20	small heat shock protein sHSP20	plus	STRESS	HEAT	NA	NA	BLASTP	189	189	99.47	95.21	188	CDY80020.1	small heat shock protein sHSP20	NA	NA
P038	clpK	heat shock survival AAA family ATPase ClpK	plus	STRESS	HEAT	NA	NA	BLASTP	949	949	100	98.31	949	ASF80763.1	heat shock survival AAA family ATPase ClpK	NF033606.1	heat shock survival AAA family ATPase ClpK
P038	catB7	type B-4 chloramphenicol O-acetyltransferase CatB7	core	AMR	AMR	PHENICOL	CHLORAMPHENICOL	BLASTP	212	212	100	99.06	212	WP_003112709.1	type B-4 chloramphenicol O-acetyltransferase CatB7	NF000490.1	type B chloramphenicol O-acetyltransferase
P038	aph(3')-IIb	aminoglycoside O-phosphotransferase APH(3')-IIb	core	AMR	AMR	AMINOGLYCOSIDE	KANAMYCIN	BLASTP	268	268	100	99.63	268	WP_003113011.1	aminoglycoside O-phosphotransferase APH(3')-IIb	NF032898.2	APH(3')-II family aminoglycoside O-phosphotransferase
P038	crpP	ICE-associated protein CrpP	plus	AMR	AMR	FLUOROQUINOLONE	FLUOROQUINOLONE	BLASTX	65	65	100	98.46	65	AEQ93536.1	ICE-associated protein CrpP	NA	NA
P038	mexE	multidrug efflux RND transporter periplasmic adaptor subunit MexE	plus	AMR	AMR	EFFLUX	EFFLUX	EXACTP	414	414	100	100	414	AAG05881.1	multidrug efflux RND transporter periplasmic adaptor subunit MexE	NF045904.1	multidrug efflux RND transporter periplasmic adaptor subunit MexE
P038	mexX	multidrug efflux RND transporter periplasmic adaptor subunit MexX	plus	AMR	AMR	EFFLUX	EFFLUX	BLASTP	396	396	100	99.24	396	AAF14522.1	multidrug efflux RND transporter periplasmic adaptor subunit MexX	NA	NA
P038	merR	mercury resistance transcriptional regulator MerR	plus	STRESS	METAL	MERCURY	MERCURY	BLASTP	144	144	99.31	94.41	143	BAA36431.1	mercury resistance transcriptional regulator MerR	NF010315.0	mercury resistance transcriptional regulator MerR
P038	merT	mercuric transport protein MerT	plus	STRESS	METAL	MERCURY	MERCURY	BLASTP	116	116	100	94.83	116	AAB59075.1	mercuric transport protein MerT	NA	NA
P038	merP	mercury resistance system periplasmic binding protein MerP	plus	STRESS	METAL	MERCURY	MERCURY	BLASTP	99	91	98.9	96.67	90	AAC38219.1	mercury resistance system periplasmic binding protein MerP	TIGR02052.1	mercury resistance system periplasmic binding protein MerP
P038	merC	organomercurial transporter MerC	plus	STRESS	METAL	MERCURY	ORGANOMERCURY	HMM	120	140	85	83.19	119	AAC33908.1	organomercurial transporter MerC	NF033784.1	organomercurial transporter MerC
P038	merA	mercury(II) reductase	plus	STRESS	METAL	MERCURY	MERCURY	HMM	565	561	100	85.66	565	AAC38220.1	mercury(II) reductase	TIGR02053.1	mercury(II) reductase
P038	merD	mercury resistance co-regulator MerD	plus	STRESS	METAL	MERCURY	MERCURY	BLASTP	121	121	100	94.21	121	ABF13034.1	mercury resistance co-regulator MerD	NF033783.1	mercury resistance co-regulator MerD
P038	merE	broad-spectrum mercury transporter MerE	plus	STRESS	METAL	MERCURY	MERCURY	HMM	78	78	100	87.18	78	AAA88371.1	broad-spectrum mercury transporter MerE	NF010310.2	broad-spectrum mercury transporter MerE
P038	fosA	FosA family fosfomycin resistance glutathione transferase	core	AMR	AMR	FOSFOMYCIN	FOSFOMYCIN	EXACTP	135	135	100	100	135	WP_003082280.1	FosA family fosfomycin resistance glutathione transferase	NF000094.1	FosA family fosfomycin resistance glutathione transferase
P038	blaOXA-494	OXA-50 family oxacillin-hydrolyzing class D beta-lactamase OXA-494	core	AMR	AMR	BETA-LACTAM	BETA-LACTAM	ALLELEP	262	262	100	100	262	WP_003118452.1	OXA-50 family oxacillin-hydrolyzing class D beta-lactamase OXA-494	NF000432.2	OXA-50 family oxacillin-hydrolyzing class D beta-lactamase
P038	blaPDC-5	extended-spectrum class C beta-lactamase PDC-5	core	AMR	AMR	BETA-LACTAM	CEPHALOSPORIN	ALLELEP	397	397	100	100	397	WP_003119095.1	extended-spectrum class C beta-lactamase PDC-5	NF000422.6	PDC family class C beta-lactamase
P039	crpP	ICE-associated protein CrpP	plus	AMR	AMR	FLUOROQUINOLONE	FLUOROQUINOLONE	BLASTX	65	65	100	96.92	65	AEQ93536.1	ICE-associated protein CrpP	NA	NA
P039	aph(3')-IIb	aminoglycoside O-phosphotransferase APH(3')-IIb	core	AMR	AMR	AMINOGLYCOSIDE	KANAMYCIN	BLASTP	268	268	100	99.63	268	WP_003113011.1	aminoglycoside O-phosphotransferase APH(3')-IIb	NF032898.2	APH(3')-II family aminoglycoside O-phosphotransferase
P039	mexE	multidrug efflux RND transporter periplasmic adaptor subunit MexE	plus	AMR	AMR	EFFLUX	EFFLUX	EXACTP	414	414	100	100	414	AAG05881.1	multidrug efflux RND transporter periplasmic adaptor subunit MexE	NF045904.1	multidrug efflux RND transporter periplasmic adaptor subunit MexE
P039	gyrA_D87N	Pseudomonas aeruginosa quinolone resistant GyrA	core	AMR	POINT	QUINOLONE	QUINOLONE	POINTP	921	923	100	99.67	923	WP_003091448.1	DNA gyrase subunit A GyrA	NA	NA
P039	catB7	type B-4 chloramphenicol O-acetyltransferase CatB7	core	AMR	AMR	PHENICOL	CHLORAMPHENICOL	BLASTP	212	212	100	99.06	212	WP_003112709.1	type B-4 chloramphenicol O-acetyltransferase CatB7	NF000490.1	type B chloramphenicol O-acetyltransferase
P039	mexA	multidrug efflux RND transporter periplasmic adaptor subunit MexA	plus	AMR	AMR	EFFLUX	EFFLUX	EXACTP	383	383	100	100	383	AAA74436.1	multidrug efflux RND transporter periplasmic adaptor subunit MexA	NF033834.1	multidrug efflux RND transporter periplasmic adaptor subunit MexA
P039	fosA	FosA family fosfomycin resistance glutathione transferase	core	AMR	AMR	FOSFOMYCIN	FOSFOMYCIN	EXACTP	135	135	100	100	135	WP_003082280.1	FosA family fosfomycin resistance glutathione transferase	NF000094.1	FosA family fosfomycin resistance glutathione transferase
P039	mexX	multidrug efflux RND transporter periplasmic adaptor subunit MexX	plus	AMR	AMR	EFFLUX	EFFLUX	BLASTP	396	396	100	98.99	396	AAF14522.1	multidrug efflux RND transporter periplasmic adaptor subunit MexX	NA	NA
P039	blaOXA-904	OXA-50 family oxacillin-hydrolyzing class D beta-lactamase OXA-904	core	AMR	AMR	BETA-LACTAM	BETA-LACTAM	ALLELEP	262	262	100	100	262	WP_003122322.1	OXA-50 family oxacillin-hydrolyzing class D beta-lactamase OXA-904	NF000432.2	OXA-50 family oxacillin-hydrolyzing class D beta-lactamase
P039	blaPDC-172	class C beta-lactamase PDC-172	core	AMR	AMR	BETA-LACTAM	CEPHALOSPORIN	ALLELEP	397	397	100	100	397	WP_049272244.1	class C beta-lactamase PDC-172	NF000422.6	PDC family class C beta-lactamase
P040	mexA	multidrug efflux RND transporter periplasmic adaptor subunit MexA	plus	AMR	AMR	EFFLUX	EFFLUX	EXACTP	383	383	100	100	383	AAA74436.1	multidrug efflux RND transporter periplasmic adaptor subunit MexA	NF033834.1	multidrug efflux RND transporter periplasmic adaptor subunit MexA
P040	aph(3')-IIb	aminoglycoside O-phosphotransferase APH(3')-IIb	core	AMR	AMR	AMINOGLYCOSIDE	KANAMYCIN	BLASTP	268	268	100	99.63	268	WP_003113011.1	aminoglycoside O-phosphotransferase APH(3')-IIb	NF032898.2	APH(3')-II family aminoglycoside O-phosphotransferase
P040	gyrB_S466F	Pseudomonas aeruginosa quinolone resistant GyrB	core	AMR	POINT	QUINOLONE	QUINOLONE	POINTP	806	806	100	99.88	806	WP_003097268.1	DNA topoisomerase (ATP-hydrolyzing) subunit B GyrB	NA	NA
P040	pmrB_V15I	Pseudomonas aeruginosa colistin resistant PmrB	core	AMR	POINT	COLISTIN	COLISTIN	POINTP	477	477	100	98.74	477	WP_003112923.1	two-component system sensor histidine kinase PmrB	NA	NA
P040	mexX	multidrug efflux RND transporter periplasmic adaptor subunit MexX	plus	AMR	AMR	EFFLUX	EFFLUX	BLASTP	396	396	100	99.24	396	AAF14522.1	multidrug efflux RND transporter periplasmic adaptor subunit MexX	NA	NA
P040	merP	mercury resistance system periplasmic binding protein MerP	plus	STRESS	METAL	MERCURY	MERCURY	HMM	95	91	100	69.47	95	AAC38219.1	mercury resistance system periplasmic binding protein MerP	TIGR02052.1	mercury resistance system periplasmic binding protein MerP
P040	merA	mercury(II) reductase	plus	STRESS	METAL	MERCURY	MERCURY	HMM	562	562	100	82.03	562	CAC69251.1	mercury(II) reductase	TIGR02053.1	mercury(II) reductase
P040	catB7	type B-4 chloramphenicol O-acetyltransferase CatB7	core	AMR	AMR	PHENICOL	CHLORAMPHENICOL	BLASTP	212	212	100	97.17	212	WP_003112709.1	type B-4 chloramphenicol O-acetyltransferase CatB7	NF000490.1	type B chloramphenicol O-acetyltransferase
P040	crpP	ICE-associated protein CrpP	plus	AMR	AMR	FLUOROQUINOLONE	FLUOROQUINOLONE	BLASTX	65	65	100	96.92	65	AEQ93536.1	ICE-associated protein CrpP	NA	NA
P040	fosA	FosA family fosfomycin resistance glutathione transferase	core	AMR	AMR	FOSFOMYCIN	FOSFOMYCIN	EXACTP	135	135	100	100	135	WP_003082280.1	FosA family fosfomycin resistance glutathione transferase	NF000094.1	FosA family fosfomycin resistance glutathione transferase
P040	blaPDC-12	class C beta-lactamase PDC-12	core	AMR	AMR	BETA-LACTAM	CEPHALOSPORIN	ALLELEP	397	397	100	100	397	WP_009313329.1	class C beta-lactamase PDC-12	NF000422.6	PDC family class C beta-lactamase
P040	blaOXA-848	OXA-50 family oxacillin-hydrolyzing class D beta-lactamase OXA-848	core	AMR	AMR	BETA-LACTAM	BETA-LACTAM	ALLELEP	262	262	100	100	262	WP_019485147.1	OXA-50 family oxacillin-hydrolyzing class D beta-lactamase OXA-848	NF000432.2	OXA-50 family oxacillin-hydrolyzing class D beta-lactamase
P041	catB7	type B-4 chloramphenicol O-acetyltransferase CatB7	core	AMR	AMR	PHENICOL	CHLORAMPHENICOL	EXACTP	212	212	100	100	212	WP_003112709.1	type B-4 chloramphenicol O-acetyltransferase CatB7	NF000490.1	type B chloramphenicol O-acetyltransferase
P041	mexE	multidrug efflux RND transporter periplasmic adaptor subunit MexE	plus	AMR	AMR	EFFLUX	EFFLUX	EXACTP	414	414	100	100	414	AAG05881.1	multidrug efflux RND transporter periplasmic adaptor subunit MexE	NF045904.1	multidrug efflux RND transporter periplasmic adaptor subunit MexE
P041	aph(3')-IIb	aminoglycoside O-phosphotransferase APH(3')-IIb	core	AMR	AMR	AMINOGLYCOSIDE	KANAMYCIN	BLASTP	268	268	100	99.63	268	WP_003113011.1	aminoglycoside O-phosphotransferase APH(3')-IIb	NF032898.2	APH(3')-II family aminoglycoside O-phosphotransferase
P041	mexX	multidrug efflux RND transporter periplasmic adaptor subunit MexX	plus	AMR	AMR	EFFLUX	EFFLUX	BLASTP	396	396	100	99.24	396	AAF14522.1	multidrug efflux RND transporter periplasmic adaptor subunit MexX	NA	NA
P041	fosA	FosA family fosfomycin resistance glutathione transferase	core	AMR	AMR	FOSFOMYCIN	FOSFOMYCIN	EXACTP	135	135	100	100	135	WP_003082280.1	FosA family fosfomycin resistance glutathione transferase	NF000094.1	FosA family fosfomycin resistance glutathione transferase
P041	mexA	multidrug efflux RND transporter periplasmic adaptor subunit MexA	plus	AMR	AMR	EFFLUX	EFFLUX	EXACTP	383	383	100	100	383	AAA74436.1	multidrug efflux RND transporter periplasmic adaptor subunit MexA	NF033834.1	multidrug efflux RND transporter periplasmic adaptor subunit MexA
P041	blaPDC-3	extended-spectrum class C beta-lactamase PDC-3	core	AMR	AMR	BETA-LACTAM	CEPHALOSPORIN	ALLELEP	397	397	100	100	397	WP_003121934.1	extended-spectrum class C beta-lactamase PDC-3	NF000422.6	PDC family class C beta-lactamase
P041	blaOXA-488	OXA-50 family oxacillin-hydrolyzing class D beta-lactamase OXA-488	core	AMR	AMR	BETA-LACTAM	BETA-LACTAM	ALLELEP	262	262	100	100	262	WP_003097028.1	OXA-50 family oxacillin-hydrolyzing class D beta-lactamase OXA-488	NF000432.2	OXA-50 family oxacillin-hydrolyzing class D beta-lactamase
P042	mexX	multidrug efflux RND transporter periplasmic adaptor subunit MexX	plus	AMR	AMR	EFFLUX	EFFLUX	BLASTP	396	396	100	99.24	396	AAF14522.1	multidrug efflux RND transporter periplasmic adaptor subunit MexX	NA	NA
P042	catB7	type B-4 chloramphenicol O-acetyltransferase CatB7	core	AMR	AMR	PHENICOL	CHLORAMPHENICOL	BLASTP	212	212	100	99.53	212	WP_003112709.1	type B-4 chloramphenicol O-acetyltransferase CatB7	NF000490.1	type B chloramphenicol O-acetyltransferase
P042	aph(3')-IIb	aminoglycoside O-phosphotransferase APH(3')-IIb	core	AMR	AMR	AMINOGLYCOSIDE	KANAMYCIN	BLASTP	268	268	100	99.63	268	WP_003113011.1	aminoglycoside O-phosphotransferase APH(3')-IIb	NF032898.2	APH(3')-II family aminoglycoside O-phosphotransferase
P042	mexE	multidrug efflux RND transporter periplasmic adaptor subunit MexE	plus	AMR	AMR	EFFLUX	EFFLUX	EXACTP	414	414	100	100	414	AAG05881.1	multidrug efflux RND transporter periplasmic adaptor subunit MexE	NF045904.1	multidrug efflux RND transporter periplasmic adaptor subunit MexE
P042	mexA	multidrug efflux RND transporter periplasmic adaptor subunit MexA	plus	AMR	AMR	EFFLUX	EFFLUX	EXACTP	383	383	100	100	383	AAA74436.1	multidrug efflux RND transporter periplasmic adaptor subunit MexA	NF033834.1	multidrug efflux RND transporter periplasmic adaptor subunit MexA
P042	crpP	ICE-associated protein CrpP	plus	AMR	AMR	FLUOROQUINOLONE	FLUOROQUINOLONE	BLASTX	65	65	100	96.92	65	AEQ93536.1	ICE-associated protein CrpP	NA	NA
P042	fosA	FosA family fosfomycin resistance glutathione transferase	core	AMR	AMR	FOSFOMYCIN	FOSFOMYCIN	BLASTP	135	135	100	99.26	135	WP_003082280.1	FosA family fosfomycin resistance glutathione transferase	NF000094.1	FosA family fosfomycin resistance glutathione transferase
P042	blaOXA-486	OXA-50 family oxacillin-hydrolyzing class D beta-lactamase OXA-486	core	AMR	AMR	BETA-LACTAM	BETA-LACTAM	ALLELEP	262	262	100	100	262	WP_003161965.1	OXA-50 family oxacillin-hydrolyzing class D beta-lactamase OXA-486	NF000432.2	OXA-50 family oxacillin-hydrolyzing class D beta-lactamase
P042	blaPDC-5	extended-spectrum class C beta-lactamase PDC-5	core	AMR	AMR	BETA-LACTAM	CEPHALOSPORIN	ALLELEP	397	397	100	100	397	WP_003119095.1	extended-spectrum class C beta-lactamase PDC-5	NF000422.6	PDC family class C beta-lactamase
P043	oprD_V359L	Pseudomonas aeruginosa carbapenem resistant OprD	core	AMR	POINT	BETA-LACTAM	CARBAPENEM	POINTP	441	443	100	94.58	443	WP_003112576.1	outer membrane porin OprD	NA	NA
P043	merP	mercury resistance system periplasmic binding protein MerP	plus	STRESS	METAL	MERCURY	MERCURY	HMM	95	91	100	69.47	95	AAC38219.1	mercury resistance system periplasmic binding protein MerP	TIGR02052.1	mercury resistance system periplasmic binding protein MerP
P043	merA	mercury(II) reductase	plus	STRESS	METAL	MERCURY	MERCURY	HMM	562	562	100	81.85	562	CAC69251.1	mercury(II) reductase	TIGR02053.1	mercury(II) reductase
P043	aph(3')-IIb	aminoglycoside O-phosphotransferase APH(3')-IIb	core	AMR	AMR	AMINOGLYCOSIDE	KANAMYCIN	EXACTP	268	268	100	100	268	WP_003113011.1	aminoglycoside O-phosphotransferase APH(3')-IIb	NF032898.2	APH(3')-II family aminoglycoside O-phosphotransferase
P043	mexE	multidrug efflux RND transporter periplasmic adaptor subunit MexE	plus	AMR	AMR	EFFLUX	EFFLUX	EXACTP	414	414	100	100	414	AAG05881.1	multidrug efflux RND transporter periplasmic adaptor subunit MexE	NF045904.1	multidrug efflux RND transporter periplasmic adaptor subunit MexE
P043	crpP	ICE-associated protein CrpP	plus	AMR	AMR	FLUOROQUINOLONE	FLUOROQUINOLONE	BLASTX	65	65	100	98.46	65	AEQ93536.1	ICE-associated protein CrpP	NA	NA
P043	mexX	multidrug efflux RND transporter periplasmic adaptor subunit MexX	plus	AMR	AMR	EFFLUX	EFFLUX	BLASTP	396	396	100	99.24	396	AAF14522.1	multidrug efflux RND transporter periplasmic adaptor subunit MexX	NA	NA
P043	mexA	multidrug efflux RND transporter periplasmic adaptor subunit MexA	plus	AMR	AMR	EFFLUX	EFFLUX	EXACTP	383	383	100	100	383	AAA74436.1	multidrug efflux RND transporter periplasmic adaptor subunit MexA	NF033834.1	multidrug efflux RND transporter periplasmic adaptor subunit MexA
P043	catB7	type B-4 chloramphenicol O-acetyltransferase CatB7	core	AMR	AMR	PHENICOL	CHLORAMPHENICOL	EXACTP	212	212	100	100	212	WP_003112709.1	type B-4 chloramphenicol O-acetyltransferase CatB7	NF000490.1	type B chloramphenicol O-acetyltransferase
P043	psi-GI	heat resistance protein PsiE-GI	plus	STRESS	HEAT	NA	NA	PARTIALP	124	165	75.15	91.94	124	APX31178.1	heat resistance protein PsiE-GI	NA	NA
P043	kefB-GI	heat resistance system K+/H+ antiporter KefB-GI	plus	STRESS	HEAT	NA	NA	BLASTP	571	571	100	87.74	571	APX31177.1	heat resistance system K+/H+ antiporter KefB-GI	NA	NA
P043	trxLHR	heat resistance system thioredoxin Trx-GI	plus	STRESS	HEAT	NA	NA	BLASTP	146	146	100	93.84	146	APX31176.1	heat resistance system thioredoxin Trx-GI	NA	NA
P043	hdeD-GI	heat resistance membrane protein HdeD-GI	plus	STRESS	HEAT	NA	NA	BLASTP	203	203	100	90.64	203	APX31174.1	heat resistance membrane protein HdeD-GI	NA	NA
P043	yfdX2	heat resistance protein YfdX2	plus	STRESS	HEAT	NA	NA	BLASTP	295	295	100	92.2	295	ASF80766.1	heat resistance protein YfdX2	NA	NA
P043	yfdX1	heat resistance protein YfdX1	plus	STRESS	HEAT	NA	NA	BLASTP	304	304	99.67	93.4	303	APX31172.1	heat resistance protein YfdX1	NA	NA
P043	shsP	small heat shock protein sHSP20-GI	plus	STRESS	HEAT	NA	NA	BLASTP	152	152	100	99.34	152	ASF80771.1	small heat shock protein sHSP20-GI	NA	NA
P043	clpK	heat shock survival AAA family ATPase ClpK	plus	STRESS	HEAT	NA	NA	BLASTP	949	949	100	95.36	949	ASF80763.1	heat shock survival AAA family ATPase ClpK	NF033606.1	heat shock survival AAA family ATPase ClpK
P043	fosA	FosA family fosfomycin resistance glutathione transferase	core	AMR	AMR	FOSFOMYCIN	FOSFOMYCIN	BLASTP	135	135	100	99.26	135	WP_003082280.1	FosA family fosfomycin resistance glutathione transferase	NF000094.1	FosA family fosfomycin resistance glutathione transferase
P043	blaPDC-8	class C beta-lactamase PDC-8	core	AMR	AMR	BETA-LACTAM	CEPHALOSPORIN	ALLELEP	397	397	100	100	397	WP_003118203.1	class C beta-lactamase PDC-8	NF000422.6	PDC family class C beta-lactamase
P043	blaOXA-50	oxacillin-hydrolyzing class D beta-lactamase OXA-50	core	AMR	AMR	BETA-LACTAM	BETA-LACTAM	ALLELEP	262	262	100	100	262	WP_003099707.1	oxacillin-hydrolyzing class D beta-lactamase OXA-50	NF000432.2	OXA-50 family oxacillin-hydrolyzing class D beta-lactamase
P044	pmrB_V15I	Pseudomonas aeruginosa colistin resistant PmrB	core	AMR	POINT	COLISTIN	COLISTIN	POINTP	477	477	100	98.95	477	WP_003112923.1	two-component system sensor histidine kinase PmrB	NA	NA
P044	catB7	type B-4 chloramphenicol O-acetyltransferase CatB7	core	AMR	AMR	PHENICOL	CHLORAMPHENICOL	INTERNAL_STOP	177	212	83.49	98.87	177	WP_003112709.1	type B-4 chloramphenicol O-acetyltransferase CatB7	NF000490.1	type B chloramphenicol O-acetyltransferase
P044	mexE	multidrug efflux RND transporter periplasmic adaptor subunit MexE	plus	AMR	AMR	EFFLUX	EFFLUX	EXACTP	414	414	100	100	414	AAG05881.1	multidrug efflux RND transporter periplasmic adaptor subunit MexE	NF045904.1	multidrug efflux RND transporter periplasmic adaptor subunit MexE
P044	mexA	multidrug efflux RND transporter periplasmic adaptor subunit MexA	plus	AMR	AMR	EFFLUX	EFFLUX	EXACTP	383	383	100	100	383	AAA74436.1	multidrug efflux RND transporter periplasmic adaptor subunit MexA	NF033834.1	multidrug efflux RND transporter periplasmic adaptor subunit MexA
P044	mexX	multidrug efflux RND transporter periplasmic adaptor subunit MexX	plus	AMR	AMR	EFFLUX	EFFLUX	BLASTP	396	396	100	98.99	396	AAF14522.1	multidrug efflux RND transporter periplasmic adaptor subunit MexX	NA	NA
P044	crpP	ICE-associated protein CrpP	plus	AMR	AMR	FLUOROQUINOLONE	FLUOROQUINOLONE	BLASTX	65	65	100	96.92	65	AEQ93536.1	ICE-associated protein CrpP	NA	NA
P044	aph(3')-IIb	aminoglycoside O-phosphotransferase APH(3')-IIb	core	AMR	AMR	AMINOGLYCOSIDE	KANAMYCIN	BLASTP	267	268	100	99.25	268	WP_003113011.1	aminoglycoside O-phosphotransferase APH(3')-IIb	NF032898.2	APH(3')-II family aminoglycoside O-phosphotransferase
P044	fosA	FosA family fosfomycin resistance glutathione transferase	core	AMR	AMR	FOSFOMYCIN	FOSFOMYCIN	EXACTP	135	135	100	100	135	WP_003082280.1	FosA family fosfomycin resistance glutathione transferase	NF000094.1	FosA family fosfomycin resistance glutathione transferase
P044	blaOXA-488	OXA-50 family oxacillin-hydrolyzing class D beta-lactamase OXA-488	core	AMR	AMR	BETA-LACTAM	BETA-LACTAM	ALLELEP	262	262	100	100	262	WP_003097028.1	OXA-50 family oxacillin-hydrolyzing class D beta-lactamase OXA-488	NF000432.2	OXA-50 family oxacillin-hydrolyzing class D beta-lactamase
P044	blaPDC-34	class C beta-lactamase PDC-34	core	AMR	AMR	BETA-LACTAM	CEPHALOSPORIN	ALLELEP	397	397	100	100	397	WP_003137570.1	class C beta-lactamase PDC-34	NF000422.6	PDC family class C beta-lactamase
P045	aph(3')-IIb	aminoglycoside O-phosphotransferase APH(3')-IIb	core	AMR	AMR	AMINOGLYCOSIDE	KANAMYCIN	BLASTP	268	268	100	99.63	268	WP_003113011.1	aminoglycoside O-phosphotransferase APH(3')-IIb	NF032898.2	APH(3')-II family aminoglycoside O-phosphotransferase
P045	mexX	multidrug efflux RND transporter periplasmic adaptor subunit MexX	plus	AMR	AMR	EFFLUX	EFFLUX	BLASTP	396	396	100	99.24	396	AAF14522.1	multidrug efflux RND transporter periplasmic adaptor subunit MexX	NA	NA
P045	catB7	type B-4 chloramphenicol O-acetyltransferase CatB7	core	AMR	AMR	PHENICOL	CHLORAMPHENICOL	EXACTP	212	212	100	100	212	WP_003112709.1	type B-4 chloramphenicol O-acetyltransferase CatB7	NF000490.1	type B chloramphenicol O-acetyltransferase
P045	fosA	FosA family fosfomycin resistance glutathione transferase	core	AMR	AMR	FOSFOMYCIN	FOSFOMYCIN	EXACTP	135	135	100	100	135	WP_003082280.1	FosA family fosfomycin resistance glutathione transferase	NF000094.1	FosA family fosfomycin resistance glutathione transferase
P045	mexA	multidrug efflux RND transporter periplasmic adaptor subunit MexA	plus	AMR	AMR	EFFLUX	EFFLUX	EXACTP	383	383	100	100	383	AAA74436.1	multidrug efflux RND transporter periplasmic adaptor subunit MexA	NF033834.1	multidrug efflux RND transporter periplasmic adaptor subunit MexA
P045	mexE	multidrug efflux RND transporter periplasmic adaptor subunit MexE	plus	AMR	AMR	EFFLUX	EFFLUX	EXACTP	414	414	100	100	414	AAG05881.1	multidrug efflux RND transporter periplasmic adaptor subunit MexE	NF045904.1	multidrug efflux RND transporter periplasmic adaptor subunit MexE
P045	blaPDC-3	extended-spectrum class C beta-lactamase PDC-3	core	AMR	AMR	BETA-LACTAM	CEPHALOSPORIN	ALLELEP	397	397	100	100	397	WP_003121934.1	extended-spectrum class C beta-lactamase PDC-3	NF000422.6	PDC family class C beta-lactamase
P045	blaOXA-488	OXA-50 family oxacillin-hydrolyzing class D beta-lactamase OXA-488	core	AMR	AMR	BETA-LACTAM	BETA-LACTAM	ALLELEP	262	262	100	100	262	WP_003097028.1	OXA-50 family oxacillin-hydrolyzing class D beta-lactamase OXA-488	NF000432.2	OXA-50 family oxacillin-hydrolyzing class D beta-lactamase
P046	oprD_V359L	Pseudomonas aeruginosa carbapenem resistant OprD	core	AMR	POINT	BETA-LACTAM	CARBAPENEM	POINTP	441	443	100	94.58	443	WP_003112576.1	outer membrane porin OprD	NA	NA
P046	mexX	multidrug efflux RND transporter periplasmic adaptor subunit MexX	plus	AMR	AMR	EFFLUX	EFFLUX	BLASTP	396	396	100	98.99	396	AAF14522.1	multidrug efflux RND transporter periplasmic adaptor subunit MexX	NA	NA
P046	catB7	type B-4 chloramphenicol O-acetyltransferase CatB7	core	AMR	AMR	PHENICOL	CHLORAMPHENICOL	BLASTP	212	212	100	99.06	212	WP_003112709.1	type B-4 chloramphenicol O-acetyltransferase CatB7	NF000490.1	type B chloramphenicol O-acetyltransferase
P046	crpP	ICE-associated protein CrpP	plus	AMR	AMR	FLUOROQUINOLONE	FLUOROQUINOLONE	BLASTX	65	65	100	96.92	65	AEQ93536.1	ICE-associated protein CrpP	NA	NA
P046	aph(3')-IIb	aminoglycoside O-phosphotransferase APH(3')-IIb	core	AMR	AMR	AMINOGLYCOSIDE	KANAMYCIN	EXACTP	268	268	100	100	268	WP_003113011.1	aminoglycoside O-phosphotransferase APH(3')-IIb	NF032898.2	APH(3')-II family aminoglycoside O-phosphotransferase
P046	mexE	multidrug efflux RND transporter periplasmic adaptor subunit MexE	plus	AMR	AMR	EFFLUX	EFFLUX	BLASTP	414	414	100	99.76	414	AAG05881.1	multidrug efflux RND transporter periplasmic adaptor subunit MexE	NF045904.1	multidrug efflux RND transporter periplasmic adaptor subunit MexE
P046	mexA	multidrug efflux RND transporter periplasmic adaptor subunit MexA	plus	AMR	AMR	EFFLUX	EFFLUX	EXACTP	383	383	100	100	383	AAA74436.1	multidrug efflux RND transporter periplasmic adaptor subunit MexA	NF033834.1	multidrug efflux RND transporter periplasmic adaptor subunit MexA
P046	fosA	FosA family fosfomycin resistance glutathione transferase	core	AMR	AMR	FOSFOMYCIN	FOSFOMYCIN	EXACTP	135	135	100	100	135	WP_003082280.1	FosA family fosfomycin resistance glutathione transferase	NF000094.1	FosA family fosfomycin resistance glutathione transferase
P046	gyrB_S466F	Pseudomonas aeruginosa quinolone resistant GyrB	core	AMR	POINT	QUINOLONE	QUINOLONE	POINTP	806	806	100	99.88	806	WP_003097268.1	DNA topoisomerase (ATP-hydrolyzing) subunit B GyrB	NA	NA
P046	blaPDC-53	class C beta-lactamase PDC-53	core	AMR	AMR	BETA-LACTAM	CEPHALOSPORIN	ALLELEP	397	397	100	100	397	WP_034054438.1	class C beta-lactamase PDC-53	NF000422.6	PDC family class C beta-lactamase
P046	blaOXA-847	OXA-50 family oxacillin-hydrolyzing class D beta-lactamase OXA-847	core	AMR	AMR	BETA-LACTAM	BETA-LACTAM	ALLELEP	262	262	100	100	262	WP_010793618.1	OXA-50 family oxacillin-hydrolyzing class D beta-lactamase OXA-847	NF000432.2	OXA-50 family oxacillin-hydrolyzing class D beta-lactamase
P047	aph(3')-IIb	aminoglycoside O-phosphotransferase APH(3')-IIb	core	AMR	AMR	AMINOGLYCOSIDE	KANAMYCIN	BLASTP	268	268	100	99.63	268	WP_003113011.1	aminoglycoside O-phosphotransferase APH(3')-IIb	NF032898.2	APH(3')-II family aminoglycoside O-phosphotransferase
P047	pmrB_V15I	Pseudomonas aeruginosa colistin resistant PmrB	core	AMR	POINT	COLISTIN	COLISTIN	POINTP	477	477	100	98.95	477	WP_003112923.1	two-component system sensor histidine kinase PmrB	NA	NA
P047	fosA	FosA family fosfomycin resistance glutathione transferase	core	AMR	AMR	FOSFOMYCIN	FOSFOMYCIN	EXACTP	135	135	100	100	135	WP_003082280.1	FosA family fosfomycin resistance glutathione transferase	NF000094.1	FosA family fosfomycin resistance glutathione transferase
P047	mexE	multidrug efflux RND transporter periplasmic adaptor subunit MexE	plus	AMR	AMR	EFFLUX	EFFLUX	BLASTP	414	414	100	99.76	414	AAG05881.1	multidrug efflux RND transporter periplasmic adaptor subunit MexE	NF045904.1	multidrug efflux RND transporter periplasmic adaptor subunit MexE
P047	catB7	type B-4 chloramphenicol O-acetyltransferase CatB7	core	AMR	AMR	PHENICOL	CHLORAMPHENICOL	BLASTP	212	212	100	98.58	212	WP_003112709.1	type B-4 chloramphenicol O-acetyltransferase CatB7	NF000490.1	type B chloramphenicol O-acetyltransferase
P047	mexA	multidrug efflux RND transporter periplasmic adaptor subunit MexA	plus	AMR	AMR	EFFLUX	EFFLUX	EXACTP	383	383	100	100	383	AAA74436.1	multidrug efflux RND transporter periplasmic adaptor subunit MexA	NF033834.1	multidrug efflux RND transporter periplasmic adaptor subunit MexA
P047	mexX	multidrug efflux RND transporter periplasmic adaptor subunit MexX	plus	AMR	AMR	EFFLUX	EFFLUX	BLASTP	396	396	100	98.48	396	AAF14522.1	multidrug efflux RND transporter periplasmic adaptor subunit MexX	NA	NA
P047	blaPDC-56	class C beta-lactamase PDC-56	core	AMR	AMR	BETA-LACTAM	CEPHALOSPORIN	ALLELEP	397	397	100	100	397	WP_034028067.1	class C beta-lactamase PDC-56	NF000422.6	PDC family class C beta-lactamase
P047	blaOXA-846	OXA-50 family oxacillin-hydrolyzing class D beta-lactamase OXA-846	core	AMR	AMR	BETA-LACTAM	BETA-LACTAM	ALLELEP	262	262	100	100	262	WP_033989974.1	OXA-50 family oxacillin-hydrolyzing class D beta-lactamase OXA-846	NF000432.2	OXA-50 family oxacillin-hydrolyzing class D beta-lactamase
P048	dacB_T428P	Pseudomonas aeruginosa cephalosporin resistant DacB	core	AMR	POINT	BETA-LACTAM	CEPHALOSPORIN	POINTP	476	476	100	99.58	476	WP_003091272.1	D-alanyl-D-alanine carboxypeptidase/D-alanyl-D-alanine-endopeptidase DacB	NA	NA
P048	pmrB_V15I	Pseudomonas aeruginosa colistin resistant PmrB	core	AMR	POINT	COLISTIN	COLISTIN	POINTP	477	477	100	98.95	477	WP_003112923.1	two-component system sensor histidine kinase PmrB	NA	NA
P048	aph(3')-IIb	aminoglycoside O-phosphotransferase APH(3')-IIb	core	AMR	AMR	AMINOGLYCOSIDE	KANAMYCIN	BLASTP	267	268	100	99.25	268	WP_003113011.1	aminoglycoside O-phosphotransferase APH(3')-IIb	NF032898.2	APH(3')-II family aminoglycoside O-phosphotransferase
P048	fosA	FosA family fosfomycin resistance glutathione transferase	core	AMR	AMR	FOSFOMYCIN	FOSFOMYCIN	EXACTP	135	135	100	100	135	WP_003082280.1	FosA family fosfomycin resistance glutathione transferase	NF000094.1	FosA family fosfomycin resistance glutathione transferase
P048	catB7	type B-4 chloramphenicol O-acetyltransferase CatB7	core	AMR	AMR	PHENICOL	CHLORAMPHENICOL	INTERNAL_STOP	177	212	83.49	98.87	177	WP_003112709.1	type B-4 chloramphenicol O-acetyltransferase CatB7	NF000490.1	type B chloramphenicol O-acetyltransferase
P048	mexX	multidrug efflux RND transporter periplasmic adaptor subunit MexX	plus	AMR	AMR	EFFLUX	EFFLUX	BLASTP	396	396	100	98.99	396	AAF14522.1	multidrug efflux RND transporter periplasmic adaptor subunit MexX	NA	NA
P048	mexA	multidrug efflux RND transporter periplasmic adaptor subunit MexA	plus	AMR	AMR	EFFLUX	EFFLUX	EXACTP	383	383	100	100	383	AAA74436.1	multidrug efflux RND transporter periplasmic adaptor subunit MexA	NF033834.1	multidrug efflux RND transporter periplasmic adaptor subunit MexA
P048	crpP	ICE-associated protein CrpP	plus	AMR	AMR	FLUOROQUINOLONE	FLUOROQUINOLONE	BLASTX	65	65	100	96.92	65	AEQ93536.1	ICE-associated protein CrpP	NA	NA
P048	mexE	multidrug efflux RND transporter periplasmic adaptor subunit MexE	plus	AMR	AMR	EFFLUX	EFFLUX	EXACTP	414	414	100	100	414	AAG05881.1	multidrug efflux RND transporter periplasmic adaptor subunit MexE	NF045904.1	multidrug efflux RND transporter periplasmic adaptor subunit MexE
P048	blaPDC-34	class C beta-lactamase PDC-34	core	AMR	AMR	BETA-LACTAM	CEPHALOSPORIN	ALLELEP	397	397	100	100	397	WP_003137570.1	class C beta-lactamase PDC-34	NF000422.6	PDC family class C beta-lactamase
P048	blaOXA-488	OXA-50 family oxacillin-hydrolyzing class D beta-lactamase OXA-488	core	AMR	AMR	BETA-LACTAM	BETA-LACTAM	ALLELEP	262	262	100	100	262	WP_003097028.1	OXA-50 family oxacillin-hydrolyzing class D beta-lactamase OXA-488	NF000432.2	OXA-50 family oxacillin-hydrolyzing class D beta-lactamase
P049	mexA	multidrug efflux RND transporter periplasmic adaptor subunit MexA	plus	AMR	AMR	EFFLUX	EFFLUX	EXACTP	383	383	100	100	383	AAA74436.1	multidrug efflux RND transporter periplasmic adaptor subunit MexA	NF033834.1	multidrug efflux RND transporter periplasmic adaptor subunit MexA
P049	mexE	multidrug efflux RND transporter periplasmic adaptor subunit MexE	plus	AMR	AMR	EFFLUX	EFFLUX	EXACTP	414	414	100	100	414	AAG05881.1	multidrug efflux RND transporter periplasmic adaptor subunit MexE	NF045904.1	multidrug efflux RND transporter periplasmic adaptor subunit MexE
P049	aph(3')-IIb	aminoglycoside O-phosphotransferase APH(3')-IIb	core	AMR	AMR	AMINOGLYCOSIDE	KANAMYCIN	BLASTP	268	268	100	99.63	268	WP_003113011.1	aminoglycoside O-phosphotransferase APH(3')-IIb	NF032898.2	APH(3')-II family aminoglycoside O-phosphotransferase
P049	crpP	ICE-associated protein CrpP	plus	AMR	AMR	FLUOROQUINOLONE	FLUOROQUINOLONE	BLASTX	65	65	100	96.92	65	AEQ93536.1	ICE-associated protein CrpP	NA	NA
P049	catB7	type B-4 chloramphenicol O-acetyltransferase CatB7	core	AMR	AMR	PHENICOL	CHLORAMPHENICOL	BLASTP	212	212	100	99.53	212	WP_003112709.1	type B-4 chloramphenicol O-acetyltransferase CatB7	NF000490.1	type B chloramphenicol O-acetyltransferase
P049	mexX	multidrug efflux RND transporter periplasmic adaptor subunit MexX	plus	AMR	AMR	EFFLUX	EFFLUX	BLASTP	396	396	100	99.24	396	AAF14522.1	multidrug efflux RND transporter periplasmic adaptor subunit MexX	NA	NA
P049	fosA	FosA family fosfomycin resistance glutathione transferase	core	AMR	AMR	FOSFOMYCIN	FOSFOMYCIN	BLASTP	135	135	100	99.26	135	WP_003082280.1	FosA family fosfomycin resistance glutathione transferase	NF000094.1	FosA family fosfomycin resistance glutathione transferase
P049	blaOXA-486	OXA-50 family oxacillin-hydrolyzing class D beta-lactamase OXA-486	core	AMR	AMR	BETA-LACTAM	BETA-LACTAM	ALLELEP	262	262	100	100	262	WP_003161965.1	OXA-50 family oxacillin-hydrolyzing class D beta-lactamase OXA-486	NF000432.2	OXA-50 family oxacillin-hydrolyzing class D beta-lactamase
P049	blaPDC-5	extended-spectrum class C beta-lactamase PDC-5	core	AMR	AMR	BETA-LACTAM	CEPHALOSPORIN	ALLELEP	397	397	100	100	397	WP_003119095.1	extended-spectrum class C beta-lactamase PDC-5	NF000422.6	PDC family class C beta-lactamase
P050	catB7	type B-4 chloramphenicol O-acetyltransferase CatB7	core	AMR	AMR	PHENICOL	CHLORAMPHENICOL	EXACTP	212	212	100	100	212	WP_003112709.1	type B-4 chloramphenicol O-acetyltransferase CatB7	NF000490.1	type B chloramphenicol O-acetyltransferase
P050	aph(3')-IIb	aminoglycoside O-phosphotransferase APH(3')-IIb	core	AMR	AMR	AMINOGLYCOSIDE	KANAMYCIN	BLASTP	268	268	100	99.63	268	WP_003113011.1	aminoglycoside O-phosphotransferase APH(3')-IIb	NF032898.2	APH(3')-II family aminoglycoside O-phosphotransferase
P050	mexE	multidrug efflux RND transporter periplasmic adaptor subunit MexE	plus	AMR	AMR	EFFLUX	EFFLUX	EXACTP	414	414	100	100	414	AAG05881.1	multidrug efflux RND transporter periplasmic adaptor subunit MexE	NF045904.1	multidrug efflux RND transporter periplasmic adaptor subunit MexE
P050	mexA	multidrug efflux RND transporter periplasmic adaptor subunit MexA	plus	AMR	AMR	EFFLUX	EFFLUX	EXACTP	383	383	100	100	383	AAA74436.1	multidrug efflux RND transporter periplasmic adaptor subunit MexA	NF033834.1	multidrug efflux RND transporter periplasmic adaptor subunit MexA
P050	fosA	FosA family fosfomycin resistance glutathione transferase	core	AMR	AMR	FOSFOMYCIN	FOSFOMYCIN	EXACTP	135	135	100	100	135	WP_003082280.1	FosA family fosfomycin resistance glutathione transferase	NF000094.1	FosA family fosfomycin resistance glutathione transferase
P050	mexX	multidrug efflux RND transporter periplasmic adaptor subunit MexX	plus	AMR	AMR	EFFLUX	EFFLUX	BLASTP	396	396	100	99.24	396	AAF14522.1	multidrug efflux RND transporter periplasmic adaptor subunit MexX	NA	NA
P050	blaOXA-847	OXA-50 family oxacillin-hydrolyzing class D beta-lactamase OXA-847	core	AMR	AMR	BETA-LACTAM	BETA-LACTAM	ALLELEP	262	262	100	100	262	WP_010793618.1	OXA-50 family oxacillin-hydrolyzing class D beta-lactamase OXA-847	NF000432.2	OXA-50 family oxacillin-hydrolyzing class D beta-lactamase
P050	blaPDC-1	cephalosporin-hydrolyzing class C beta-lactamase PDC-1	core	AMR	AMR	BETA-LACTAM	CEPHALOSPORIN	ALLELEP	397	397	100	100	397	WP_003101289.1	cephalosporin-hydrolyzing class C beta-lactamase PDC-1	NF000422.6	PDC family class C beta-lactamase
P051	mexE	multidrug efflux RND transporter periplasmic adaptor subunit MexE	plus	AMR	AMR	EFFLUX	EFFLUX	EXACTP	414	414	100	100	414	AAG05881.1	multidrug efflux RND transporter periplasmic adaptor subunit MexE	NF045904.1	multidrug efflux RND transporter periplasmic adaptor subunit MexE
P051	aph(3')-IIb	aminoglycoside O-phosphotransferase APH(3')-IIb	core	AMR	AMR	AMINOGLYCOSIDE	KANAMYCIN	BLASTP	267	268	100	99.25	268	WP_003113011.1	aminoglycoside O-phosphotransferase APH(3')-IIb	NF032898.2	APH(3')-II family aminoglycoside O-phosphotransferase
P051	fosA	FosA family fosfomycin resistance glutathione transferase	core	AMR	AMR	FOSFOMYCIN	FOSFOMYCIN	EXACTP	135	135	100	100	135	WP_003082280.1	FosA family fosfomycin resistance glutathione transferase	NF000094.1	FosA family fosfomycin resistance glutathione transferase
P051	crpP	ICE-associated protein CrpP	plus	AMR	AMR	FLUOROQUINOLONE	FLUOROQUINOLONE	BLASTX	65	65	100	96.92	65	AEQ93536.1	ICE-associated protein CrpP	NA	NA
P051	catB7	type B-4 chloramphenicol O-acetyltransferase CatB7	core	AMR	AMR	PHENICOL	CHLORAMPHENICOL	INTERNAL_STOP	177	212	83.49	98.87	177	WP_003112709.1	type B-4 chloramphenicol O-acetyltransferase CatB7	NF000490.1	type B chloramphenicol O-acetyltransferase
P051	mexX	multidrug efflux RND transporter periplasmic adaptor subunit MexX	plus	AMR	AMR	EFFLUX	EFFLUX	BLASTP	396	396	100	98.99	396	AAF14522.1	multidrug efflux RND transporter periplasmic adaptor subunit MexX	NA	NA
P051	mexA	multidrug efflux RND transporter periplasmic adaptor subunit MexA	plus	AMR	AMR	EFFLUX	EFFLUX	EXACTP	383	383	100	100	383	AAA74436.1	multidrug efflux RND transporter periplasmic adaptor subunit MexA	NF033834.1	multidrug efflux RND transporter periplasmic adaptor subunit MexA
P051	pmrB_V15I	Pseudomonas aeruginosa colistin resistant PmrB	core	AMR	POINT	COLISTIN	COLISTIN	POINTP	477	477	100	98.95	477	WP_003112923.1	two-component system sensor histidine kinase PmrB	NA	NA
P051	blaPDC-34	class C beta-lactamase PDC-34	core	AMR	AMR	BETA-LACTAM	CEPHALOSPORIN	ALLELEP	397	397	100	100	397	WP_003137570.1	class C beta-lactamase PDC-34	NF000422.6	PDC family class C beta-lactamase
P051	blaOXA-488	OXA-50 family oxacillin-hydrolyzing class D beta-lactamase OXA-488	core	AMR	AMR	BETA-LACTAM	BETA-LACTAM	ALLELEP	262	262	100	100	262	WP_003097028.1	OXA-50 family oxacillin-hydrolyzing class D beta-lactamase OXA-488	NF000432.2	OXA-50 family oxacillin-hydrolyzing class D beta-lactamase
P052	mexE	multidrug efflux RND transporter periplasmic adaptor subunit MexE	plus	AMR	AMR	EFFLUX	EFFLUX	EXACTP	414	414	100	100	414	AAG05881.1	multidrug efflux RND transporter periplasmic adaptor subunit MexE	NF045904.1	multidrug efflux RND transporter periplasmic adaptor subunit MexE
P052	aph(3')-IIb	aminoglycoside O-phosphotransferase APH(3')-IIb	core	AMR	AMR	AMINOGLYCOSIDE	KANAMYCIN	BLASTP	268	268	100	99.63	268	WP_003113011.1	aminoglycoside O-phosphotransferase APH(3')-IIb	NF032898.2	APH(3')-II family aminoglycoside O-phosphotransferase
P052	catB7	type B-4 chloramphenicol O-acetyltransferase CatB7	core	AMR	AMR	PHENICOL	CHLORAMPHENICOL	EXACTP	212	212	100	100	212	WP_003112709.1	type B-4 chloramphenicol O-acetyltransferase CatB7	NF000490.1	type B chloramphenicol O-acetyltransferase
P052	fosA	FosA family fosfomycin resistance glutathione transferase	core	AMR	AMR	FOSFOMYCIN	FOSFOMYCIN	EXACTP	135	135	100	100	135	WP_003082280.1	FosA family fosfomycin resistance glutathione transferase	NF000094.1	FosA family fosfomycin resistance glutathione transferase
P052	mexA	multidrug efflux RND transporter periplasmic adaptor subunit MexA	plus	AMR	AMR	EFFLUX	EFFLUX	EXACTP	383	383	100	100	383	AAA74436.1	multidrug efflux RND transporter periplasmic adaptor subunit MexA	NF033834.1	multidrug efflux RND transporter periplasmic adaptor subunit MexA
P052	gyrA_T83I	Pseudomonas aeruginosa quinolone resistant GyrA	core	AMR	POINT	QUINOLONE	QUINOLONE	POINTP	923	923	100	99.89	923	WP_003091448.1	DNA gyrase subunit A GyrA	NA	NA
P052	mexX	multidrug efflux RND transporter periplasmic adaptor subunit MexX	plus	AMR	AMR	EFFLUX	EFFLUX	BLASTP	396	396	100	99.24	396	AAF14522.1	multidrug efflux RND transporter periplasmic adaptor subunit MexX	NA	NA
P052	blaOXA-847	OXA-50 family oxacillin-hydrolyzing class D beta-lactamase OXA-847	core	AMR	AMR	BETA-LACTAM	BETA-LACTAM	ALLELEP	262	262	100	100	262	WP_010793618.1	OXA-50 family oxacillin-hydrolyzing class D beta-lactamase OXA-847	NF000432.2	OXA-50 family oxacillin-hydrolyzing class D beta-lactamase
P052	blaPDC-1	cephalosporin-hydrolyzing class C beta-lactamase PDC-1	core	AMR	AMR	BETA-LACTAM	CEPHALOSPORIN	ALLELEP	397	397	100	100	397	WP_003101289.1	cephalosporin-hydrolyzing class C beta-lactamase PDC-1	NF000422.6	PDC family class C beta-lactamase
P053	dacB_T428P	Pseudomonas aeruginosa cephalosporin resistant DacB	core	AMR	POINT	BETA-LACTAM	CEPHALOSPORIN	POINTP	476	476	100	99.58	476	WP_003091272.1	D-alanyl-D-alanine carboxypeptidase/D-alanyl-D-alanine-endopeptidase DacB	NA	NA
P053	pmrB_V15I	Pseudomonas aeruginosa colistin resistant PmrB	core	AMR	POINT	COLISTIN	COLISTIN	POINTP	477	477	100	98.95	477	WP_003112923.1	two-component system sensor histidine kinase PmrB	NA	NA
P053	fosA	FosA family fosfomycin resistance glutathione transferase	core	AMR	AMR	FOSFOMYCIN	FOSFOMYCIN	EXACTP	135	135	100	100	135	WP_003082280.1	FosA family fosfomycin resistance glutathione transferase	NF000094.1	FosA family fosfomycin resistance glutathione transferase
P053	mexE	multidrug efflux RND transporter periplasmic adaptor subunit MexE	plus	AMR	AMR	EFFLUX	EFFLUX	EXACTP	414	414	100	100	414	AAG05881.1	multidrug efflux RND transporter periplasmic adaptor subunit MexE	NF045904.1	multidrug efflux RND transporter periplasmic adaptor subunit MexE
P053	catB7	type B-4 chloramphenicol O-acetyltransferase CatB7	core	AMR	AMR	PHENICOL	CHLORAMPHENICOL	INTERNAL_STOP	177	212	83.49	98.87	177	WP_003112709.1	type B-4 chloramphenicol O-acetyltransferase CatB7	NF000490.1	type B chloramphenicol O-acetyltransferase
P053	mexX	multidrug efflux RND transporter periplasmic adaptor subunit MexX	plus	AMR	AMR	EFFLUX	EFFLUX	BLASTP	396	396	100	98.99	396	AAF14522.1	multidrug efflux RND transporter periplasmic adaptor subunit MexX	NA	NA
P053	crpP	ICE-associated protein CrpP	plus	AMR	AMR	FLUOROQUINOLONE	FLUOROQUINOLONE	BLASTX	65	65	100	96.92	65	AEQ93536.1	ICE-associated protein CrpP	NA	NA
P053	mexA	multidrug efflux RND transporter periplasmic adaptor subunit MexA	plus	AMR	AMR	EFFLUX	EFFLUX	EXACTP	383	383	100	100	383	AAA74436.1	multidrug efflux RND transporter periplasmic adaptor subunit MexA	NF033834.1	multidrug efflux RND transporter periplasmic adaptor subunit MexA
P053	fusA1_E100G	Pseudomonas aeruginosa amikacin/tobramycin resistant FusA1	core	AMR	POINT	AMINOGLYCOSIDE	AMIKACIN/TOBRAMYCIN	POINTP	706	706	100	99.86	706	WP_003093741.1	elongation factor G FusA1	NA	NA
P053	aph(3')-IIb	aminoglycoside O-phosphotransferase APH(3')-IIb	core	AMR	AMR	AMINOGLYCOSIDE	KANAMYCIN	BLASTP	267	268	100	99.25	268	WP_003113011.1	aminoglycoside O-phosphotransferase APH(3')-IIb	NF032898.2	APH(3')-II family aminoglycoside O-phosphotransferase
P053	blaOXA-488	OXA-50 family oxacillin-hydrolyzing class D beta-lactamase OXA-488	core	AMR	AMR	BETA-LACTAM	BETA-LACTAM	ALLELEP	262	262	100	100	262	WP_003097028.1	OXA-50 family oxacillin-hydrolyzing class D beta-lactamase OXA-488	NF000432.2	OXA-50 family oxacillin-hydrolyzing class D beta-lactamase
P053	blaPDC-34	class C beta-lactamase PDC-34	core	AMR	AMR	BETA-LACTAM	CEPHALOSPORIN	ALLELEP	397	397	100	100	397	WP_003137570.1	class C beta-lactamase PDC-34	NF000422.6	PDC family class C beta-lactamase
P054	oprD_V359L	Pseudomonas aeruginosa carbapenem resistant OprD	core	AMR	POINT	BETA-LACTAM	CARBAPENEM	POINTP	441	443	100	94.58	443	WP_003112576.1	outer membrane porin OprD	NA	NA
P054	mexE	multidrug efflux RND transporter periplasmic adaptor subunit MexE	plus	AMR	AMR	EFFLUX	EFFLUX	EXACTP	414	414	100	100	414	AAG05881.1	multidrug efflux RND transporter periplasmic adaptor subunit MexE	NF045904.1	multidrug efflux RND transporter periplasmic adaptor subunit MexE
P054	mexX	multidrug efflux RND transporter periplasmic adaptor subunit MexX	plus	AMR	AMR	EFFLUX	EFFLUX	BLASTP	396	396	100	99.24	396	AAF14522.1	multidrug efflux RND transporter periplasmic adaptor subunit MexX	NA	NA
P054	catB7	type B-4 chloramphenicol O-acetyltransferase CatB7	core	AMR	AMR	PHENICOL	CHLORAMPHENICOL	BLASTP	212	212	100	99.06	212	WP_003112709.1	type B-4 chloramphenicol O-acetyltransferase CatB7	NF000490.1	type B chloramphenicol O-acetyltransferase
P054	fosA	FosA family fosfomycin resistance glutathione transferase	core	AMR	AMR	FOSFOMYCIN	FOSFOMYCIN	EXACTP	135	135	100	100	135	WP_003082280.1	FosA family fosfomycin resistance glutathione transferase	NF000094.1	FosA family fosfomycin resistance glutathione transferase
P054	aph(3')-IIb	aminoglycoside O-phosphotransferase APH(3')-IIb	core	AMR	AMR	AMINOGLYCOSIDE	KANAMYCIN	BLASTP	268	268	100	99.63	268	WP_003113011.1	aminoglycoside O-phosphotransferase APH(3')-IIb	NF032898.2	APH(3')-II family aminoglycoside O-phosphotransferase
[truncated: 927 more rows]

## Sheet: Table S8.  B-lactam resistome
Isolate	Patient	PDC	OXA-50	ESBL	carbapenemase	OXA-10	OprD	ampD	ampR	ftsI	mexR	dacB	CZA phenotype	CT phenotype	IMR phenotype	CZA prediction from genotype	CT prediction from genotype	IMR prediction from genotype
[truncated: 186 more rows]

[truncated: 1 more sheets: Table S9.  gAST scattegrams]
